# Supplementary material for: Diagnostic accuracy of a SARS-CoV-2 rapid antigen test among military and civilian personnel of an Air Force airport in central Italy
Source: PLoS One. 2022 Nov 28;17(11):e0277904. doi: 10.1371/journal.pone.0277904 (PMC9704652; doi:10.1371/journal.pone.0277904)
Supplement: S1 Data — (XLSX) [file pone.0277904.s001.xlsx]

## Sheet: Foglio1
Identification code	Molecular Test ISS<40 (Positive; non reactive.)	Gene Spike result (Ct)	Gene Env result (Ct)	AntigenicTest result (POS., neg.)	Antigenic Test COI value	Age (years)	General infection symptoms (Yes/No)	Previous Covid-19 diagnosis(Yes/No)	Previous positive SARS-CoV-2 PCR test (Yes/No)	Contact with COVID-19 case within the last 14 days	Contact with people tested positive for SARS-CoV-2 (Ag or PCR) within the last 14 days	Presence of Synptoms suggestive of Covid-19 (Yes/No)	Presence of chronic diseases (Yes/No)	Sex (F; M)
AM-0001	non reactive			neg	0.42	41	NO	NO	NO	NO	NO	9	9	F
AM-0005	non reactive			neg	0.83	35	NO	NO	NO	NO	NO	NO	NO	M
AM-0005	non reactive			neg		35	NO	NO	NO	NO	NO	9	9	M
AM-0038	non reactive			neg	0.88	27	NO	NO	NO	NO	YES	NO	NO	M
AM-0039	non reactive			neg	0.97	48	NO	NO	NO	NO	NO	9	9	M
AM-0058	non reactive			neg	0.77	20	NO	NO	NO	NO	YES	9	9	M
AM-0120	Positive	12.12	12.45	POS	31.84	52	YES	9	9	YES	NO	NO	NO	M
AM-0068	non reactive			neg	0.92	52	NO	YES	YES	NO	NO	9	9	M
AM-0069	non reactive			neg	0.38	50	NO	NO	NO	YES	YES	9	9	F
AM-0070	Positive	13.87	12.73	POS	62.05	23	NO	NO	NO	NO	NO	YES	9	M
AM-0072	non reactive			neg	0.43	33	NO	NO	NO	NO	YES	NO	NO	M
AM-0073	non reactive			neg	0.39	32	NO	NO	NO	NO	YES	NO	NO	M
AM-0272	Positive	13.82	12.89	POS	47.51	43	NO	NO	NO	NO	9	9	9	M
AM-0771	Positive	14.41	13.54	POS	50.88	38	9	NO	NO	NO	NO	YES	NO	M
AM-0076	non reactive			neg	0.20	34	NO	NO	NO	NO	YES	NO	NO	M
AM-0077	non reactive			neg	0.15	31	NO	NO	NO	NO	YES	9	9	M
AM-0078	non reactive			neg	0.14	31	NO	NO	NO	YES	YES	9	9	F
AM-0079	non reactive			neg	0.49	50	NO	NO	NO	YES	YES	NO	YES	M
AM-1184	Positive	13.00	13.65	POS	56.29	46	9	9	9	NO	9	YES	NO	F
AM-0953	Positive	14.79	15.45	neg	0.98	47	NO	NO	NO	NO	NO	NO	NO	M
AM-1309	Positive	13.94	15.58	POS	30.66	33	YES	NO	NO	NO	NO	YES	9	F
AM-0083	non reactive			neg	0.27	44	9	9	9	NO	NO	9	9	M
AM-0084	non reactive			neg	0.33	62	NO	NO	NO	NO	NO	9	YES	M
AM-0085	non reactive			neg	0.76	46	NO	NO	NO	NO	NO	9	9	M
AM-0086	non reactive			neg	0.38	49	NO	YES	YES	NO	NO	9	9	M
AM-0087	non reactive			neg	0.47	52	NO	NO	NO	NO	NO	NO	NO	M
AM-0088	non reactive			neg	0.44	52	NO	NO	NO	9	YES	NO	NO	M
AM-0088	non reactive			neg	0.44	52	NO	NO	NO	NO	NO	NO	NO	M
AM-0089	non reactive			neg	0.30	53	NO	NO	NO	9	YES	NO	NO	F
AM-0090	non reactive			neg	0.24	19	NO	NO	NO	NO	YES	NO	NO	M
AM-0091	non reactive			neg		42	YES	NO	NO	NO	NO	YES	9	M
AM-0882	Positive	16.87	16.6	POS	50.3	47	YES	9	9	9	YES	YES	YES	M
AM-0093	non reactive			neg	0.15	28	9	9	9	9	9	9	9	M
AM-0093	non reactive			neg		28	NO	NO	NO	NO	NO	9	9	M
AM-0094	non reactive			neg	0.19	53	NO	NO	NO	NO	NO	9	9	M
AM-0095	non reactive			neg	0.26	50	NO	NO	NO	NO	NO	9	9	M
AM-0096	non reactive			neg	0.3	30	NO	NO	NO	NO	NO	9	9	M
AM-0097	non reactive			neg	0.39	27	NO	NO	NO	NO	NO	9	9	M
AM-0098	non reactive			neg	0.49	46	NO	YES	NO	NO	NO	9	9	M
AM-0099	non reactive			neg	0.18	49	9	NO	NO	NO	NO	9	YES	M
AM-0100	non reactive			neg	0.3	40	NO	NO	NO	YES	YES	9	YES	M
AM-0101	non reactive			neg	0.33	49	NO	NO	NO	NO	NO	NO	NO	M
AM-0102	non reactive			neg	0.29	49	NO	NO	NO	NO	NO	9	9	M
AM-0102	non reactive			neg		49	NO	NO	NO	NO	NO	9	9	M
AM-0103	non reactive			neg	0.27	53	9	NO	NO	NO	NO	YES	YES	M
AM-0104	non reactive			neg	0.19	32	NO	YES	NO	NO	NO	NO	NO	M
AM-0105	non reactive			neg	0.28	42	NO	NO	NO	NO	NO	NO	NO	M
AM-0106	non reactive			neg	0.28	22	NO	NO	NO	NO	NO	9	9	M
AM-0107	non reactive			neg	0.22	22	NO	NO	NO	NO	NO	9	9	F
AM-0107	non reactive			neg		22	NO	NO	NO	NO	NO	9	9	F
AM-0108	non reactive			neg	0.66	41	NO	NO	NO	NO	NO	9	9	M
AM-0108	non reactive			neg	0.66	41	NO	NO	NO	NO	NO	9	9	M
AM-0109	non reactive			neg	0.36	27	NO	NO	NO	NO	NO	9	9	M
AM-0110	non reactive			neg	0.34	34	NO	NO	NO	NO	NO	9	9	M
AM-0111	non reactive			neg	0.28	50								M
AM-0112	non reactive			neg	0.35	21	NO	NO	NO	NO	NO	9	9	M
AM-0112	non reactive			neg		22	NO	NO	NO	NO	NO	9	9	M
AM-0113	non reactive			neg	0.44	22	NO	NO	NO	NO	NO	9	9	F
AM-0114	non reactive			neg	0.27	37	NO	NO	NO	NO	NO	9	9	M
AM-0115	non reactive			neg	0.62	55	NO	NO	NO	9	NO	9	YES	M
AM-1059	Positive	16.06	16.87	POS	45.23	37	YES	YES	NO	YES	YES	YES	9	M
AM-0117	non reactive			neg	0.43	41	NO	NO	NO	NO	NO	9	9	M
AM-0118	non reactive			neg	0.41	41	NO	NO	NO	NO	NO	9	9	M
AM-0119	non reactive			neg	0.25	35	NO	NO	NO	NO	NO	NO	YES	F
AM-0660	Positive	16.75	17.16	POS	40.32	41	NO	NO	NO	NO	NO	YES	9	F
AM-0120	non reactive			neg	0.2	52	NO	NO	NO	NO	NO	NO	NO	M
AM-0121	non reactive			neg	0.32	40	9	NO	NO	NO	NO	9	9	M
AM-0122	non reactive			neg	0.14	33	NO	NO	NO	NO	NO	9	9	M
AM-0123	non reactive			neg	0.31	41	NO	NO	NO	NO	NO	9	9	M
AM-0124	non reactive			neg	0.43	43	NO	NO	NO	NO	NO	9	9	M
AM-0125	non reactive			neg	0.18	25	NO	NO	NO	NO	NO	9	9	M
AM-0126	non reactive			neg	0.36	25	NO	NO	NO	NO	NO	9	9	M
AM-0129	non reactive			neg	0.26	52	NO	NO	NO	NO	NO	9	9	M
AM-0130	non reactive			neg	0.21	54	NO	NO	NO	NO	NO	9	9	M
AM-0131	non reactive			neg	0.22	45	NO	NO	NO	NO	NO	9	9	M
AM-0131	non reactive			neg	0.32	45	NO	NO	NO	NO	NO	9	9	M
AM-0133	non reactive			neg	0.35	48	NO	NO	NO	NO	NO	9	9	M
AM-0133	non reactive			neg	0.22	48	NO	NO	NO	NO	NO	9	9	M
AM-0134	non reactive			neg	0.24	49	NO	NO	NO	NO	NO	NO	YES	M
AM-0135	non reactive			neg	0.28	49	NO	NO	NO	NO	NO	9	9	M
AM-0136	non reactive			neg	0.42	24	NO	NO	NO	NO	NO	9	9	F
AM-0137	non reactive			neg	0.33	26	NO	NO	NO	NO	NO	9	9	M
AM-0140	non reactive			neg	0.39	25	NO	NO	NO	NO	NO	9	9	M
AM-0141	non reactive			neg	0.24	56	NO	NO	NO	NO	NO	NO	NO	M
AM-0141	non reactive			neg	0.24	56	NO	NO	NO	NO	NO	NO	NO	M
AM-1238	Positive	16.47	17.24	POS	43.8	51	NO	NO	NO	NO	NO	9	YES	M
AM-0852	Positive	17.37	17.31	POS	54.82	22	NO	YES	YES	NO	NO	YES	NO	M
AM-0145	non reactive			neg	0.56	28	NO	NO	NO	NO	NO	9	9	F
AM-0146	non reactive			neg	0.91	38	NO	NO	NO	NO	NO	9	9	F
AM-0147	non reactive			neg	0.31	26	NO	NO	NO	YES	YES	9	9	M
AM-0148	non reactive			neg	0.36	55	NO	NO	NO	NO	NO	9	YES	M
AM-0149	non reactive			neg	0.44	54	NO	NO	NO	NO	NO	NO	NO	M
AM-0149	non reactive			neg	0.31	54	NO	NO	NO	NO	NO	NO	NO	M
AM-0150	non reactive			pos	1.16	40	NO	NO	NO	NO	NO	YES	9	M
AM-0151	non reactive			pos	1.5	49	NO	YES	YES	NO	NO	9	9	M
AM-0153	non reactive			neg	0.39	45	NO	NO	NO	NO	NO	9	9	M
AM-0153	non reactive			neg	0.43	45	NO	NO	NO	NO	NO	9	9	M
AM-0154	non reactive			neg	0.31	41	NO	NO	NO	NO	NO	9	9	M
AM-0155	non reactive			neg		50	NO	NO	NO	NO	NO	9	9	M
AM-0157	non reactive			neg	0.37	50	NO	NO	NO	NO	NO	NO	NO	M
AM-0158	non reactive			neg	0.33	54	9	9	9	9	9	9	9	M
AM-0159	non reactive			neg	0.35	44	9	9	9	9	9	9	9	M
AM-0161	non reactive			neg	0.46	22	NO	NO	NO	NO	NO	9	9	M
AM-0162	non reactive			neg	0.44	22	NO	NO	NO	NO	NO	9	9	F
AM-0163	non reactive			neg	0.26	22	NO	NO	NO	NO	NO	9	9	F
AM-0164	non reactive			neg	0.44	32	NO	NO	NO	NO	NO	9	9	M
AM-0167	non reactive			pos	1.07	48	NO	NO	NO	NO	NO	NO	NO	M
AM-0169	non reactive			neg	0.23	42	NO	NO	NO	NO	NO	9	9	M
AM-0170	non reactive			neg	0.3	22	NO	NO	NO	NO	NO	9	9	M
AM-0171	non reactive			neg	0.38	37	NO	YES	YES	NO	NO	9	9	M
AM-0173	non reactive			neg	0.29	50	NO	NO	NO	NO	YES	NO	NO	M
AM-0174	non reactive			neg	0.28	56	NO	NO	NO	YES	YES	9	9	M
AM-0175	non reactive			neg	0.35	50	NO	NO	NO	NO	YES	9	9	M
AM-0176	non reactive			neg	0.41	50	NO	NO	NO	NO	YES	9	9	M
AM-0177	non reactive			neg	0.23	38	NO	NO	NO	NO	NO	9	9	M
AM-0179	non reactive			neg	0.25	45	NO	NO	NO	NO	NO	9	9	M
AM-0181	non reactive			neg	0.25	38	NO	NO	NO	NO	NO	NO	NO	M
AM-0182	non reactive			neg	0.25	32	NO	NO	NO	NO	NO	9	9	M
AM-0183	non reactive			neg	0.26	55	NO	NO	NO	NO	NO	9	9	M
AM-0184	non reactive			neg	0.18	45	NO	NO	NO	NO	NO	NO	YES	M
AM-0185	non reactive			neg	0.28	47	NO	NO	NO	NO	NO	9	9	M
AM-0186	non reactive			neg	0.27	26	NO	NO	NO	NO	NO	9	9	M
AM-0187	non reactive			neg	0.36	40	NO	NO	NO	NO	NO	9	9	M
AM-0188	non reactive			neg	0.18	43	NO	NO	NO	NO	NO	9	YES	M
AM-0189	non reactive			neg	0.29	28	NO	NO	NO	NO	NO	NO	NO	M
AM-0191	non reactive			neg	0.15	46	NO	NO	NO	NO	NO	9	9	M
AM-0193	non reactive			neg	0.2	32	NO	NO	NO	NO	NO	9	9	M
AM-0194	non reactive			neg	0.23	38	NO	NO	NO	NO	NO	9	9	M
AM-0194	non reactive			pos	1.39	38	NO	NO	NO	NO	NO	9	9	M
AM-0194	non reactive			neg		39	NO	NO	NO	NO	NO	YES	9	M
AM-0197	non reactive			neg	0.23	31	NO	NO	NO	NO	NO	NO	NO	M
AM-0197	non reactive			neg		31	NO	NO	NO	NO	NO	NO	NO	M
AM-0199	non reactive			neg	0.28	41	NO	NO	NO	NO	NO	9	9	M
AM-0199	non reactive			pos	1.8	41	NO	NO	NO	NO	NO	9	9	M
AM-0199	non reactive			neg		41	NO	NO	NO	NO	NO	9	9	M
AM-0200	non reactive			neg	0.29	49	9	9	9	9	9	9	9	M
AM-0202	non reactive			neg	0.16	32	NO	NO	NO	NO	NO	9	9	M
AM-0203	non reactive			neg	0.4	54	9	9	9	9	9	9	9	M
AM-0204	non reactive			neg	0.23	46	NO	NO	NO	NO	NO	9	9	M
AM-0208	non reactive			neg	0.38	48	9	9	YES	NO	NO	9	9	M
AM-0209	non reactive			neg	0.25	37	NO	NO	NO	NO	NO	9	9	M
AM-0210	non reactive			neg	0.25	53	NO	NO	NO	NO	YES	9	9	M
AM-0211	non reactive			neg	0.19	40	NO	NO	NO	NO	NO	9	9	M
AM-0212	non reactive			neg	0.28	32	NO	NO	NO	NO	NO	YES	9	F
AM-0213	non reactive			neg	0.22	31	NO	NO	NO	NO	NO	NO	NO	F
AM-0214	non reactive			neg	0.3	40	NO	NO	NO	NO	NO	9	9	M
AM-0215	non reactive			neg	0.48	37	NO	NO	NO	NO	NO	9	9	M
AM-0216	non reactive			neg	0.22	37	NO	NO	NO	NO	NO	9	9	F
AM-0217	non reactive			neg	0.17	34	NO	NO	NO	NO	NO	9	9	F
AM-0218	non reactive			neg	0.36	37	NO	NO	NO	NO	NO	9	9	M
AM-0219	non reactive			neg	0.42	41	NO	NO	NO	NO	NO	9	YES	M
AM-0220	non reactive			neg	0.23	49	NO	NO	NO	NO	NO	YES	YES	M
AM-0221	non reactive			neg	0.24	48	NO	NO	NO	NO	NO	9	9	F
AM-0222	non reactive			neg	0.27	12	NO	NO	NO	NO	YES	9	9	M
AM-0223	non reactive			neg	0.25	21	NO	NO	NO	NO	NO	9	9	M
AM-0224	non reactive			neg	0.37	18	NO	NO	NO	NO	NO	9	9	M
AM-0225	non reactive			neg	0.16	21	NO	NO	NO	NO	NO	NO	NO	F
AM-0226	non reactive			neg	0.25	55	9	9	9	9	9	9	9	M
AM-0227	non reactive			neg	0.37	43	NO	NO	NO	NO	NO	9	9	M
AM-0229	non reactive			neg	0.13	51								M
AM-0230	non reactive			neg	0.21	51	NO	NO	NO	NO	NO	NO	9	M
AM-0230	non reactive			neg	0.23	52								M
AM-0230	non reactive			neg		52	NO	NO	NO	NO	NO	9	9	M
AM-0231	non reactive			neg	0.18	43	NO	NO	NO	NO	NO	9	9	M
AM-0232	non reactive			neg	0.16	39	NO	NO	NO	NO	NO	NO	NO	M
AM-0233	non reactive			neg	0.13	39	NO	NO	NO	NO	NO	9	9	M
AM-0234	non reactive			neg	0.26	26	NO	NO	NO	NO	NO	9	9	M
AM-0235	non reactive			neg	0.11	42	NO	NO	NO	NO	NO	9	9	M
AM-0236	non reactive			neg	0.27	53	NO	NO	NO	NO	NO	NO	NO	M
AM-0236	non reactive			neg	0.36	53	NO	NO	NO	NO	NO	9	9	M
AM-0237	non reactive			neg	0.19	50	NO	NO	NO	NO	NO	9	9	M
AM-0238	non reactive			neg	0.19	49	NO	NO	NO	NO	NO	NO	NO	M
AM-0239	non reactive			neg	0.17	52	NO	NO	NO	NO	NO	9	YES	M
AM-0239	non reactive			neg		52	NO	NO	NO	NO	NO	9	9	M
AM-0239	non reactive			neg		39	NO	NO	NO	NO	YES	NO	NO	M
AM-0240	non reactive			neg	0.21	43	NO	NO	NO	NO	NO	NO	NO	M
AM-0241	non reactive			neg	0.17	37	NO	NO	NO	NO	NO	9	9	M
AM-0242	non reactive			neg	0.22	37	NO	NO	NO	NO	NO	9	9	M
AM-0243	non reactive			POS	6.00	38	NO	NO	NO	NO	NO	9	9	M
AM-0244	non reactive			neg	0.27	32	NO	NO	NO	NO	YES	NO	NO	M
AM-0245	non reactive			neg	0.24	31	NO	NO	NO	NO	NO	9	9	M
AM-0246	non reactive			neg	0.24	40	NO	NO	NO	NO	NO	9	9	M
AM-0247	non reactive			neg	0.19	35								F
AM-0248	non reactive			neg	0.16	37	NO	NO	NO	NO	NO	9	9	M
AM-0249	non reactive			neg	0.18	29	NO	NO	NO	NO	NO	9	9	F
AM-0250	non reactive			neg	0.26	32								F
AM-0251	non reactive			neg	0.37	46	NO	NO	NO	NO	NO	NO	NO	M
AM-0252	non reactive			neg	0.4	40	NO	NO	NO	NO	NO	9	9	F
AM-0253	non reactive			neg	0.32	50	NO	NO	NO	YES	YES	9	9	F
AM-0254	non reactive			neg	0.36	37	NO	NO	NO	NO	NO	NO	NO	M
AM-0255	non reactive			neg	0.2	31	NO	NO	NO	NO	NO	9	9	M
AM-0256	non reactive			neg	0.52	29	NO	NO	NO	NO	NO	9	9	M
AM-0257	non reactive			neg	0.26	66	NO	NO	NO	NO	NO	9	9	M
AM-0756	Positive	19.17	17.94	POS	57.14	49	NO	NO	NO	NO	YES	YES	9	M
AM-0259	non reactive			neg	0.26	7	YES	9	YES	9	9	9	9	M
AM-0260	non reactive			neg	0.25	31	NO	NO	NO	NO	NO	NO	NO	M
AM-1060	Positive	17.87	18.23	POS	27.66	30	YES	NO	NO	YES	YES	YES	9	F
AM-0262	non reactive			neg	0.27	39	NO	NO	NO	NO	NO	9	9	M
AM-0263	non reactive			neg	0.28	35	NO	NO	NO	NO	NO	NO	NO	M
AM-0264	non reactive			neg	0.16	35	NO	NO	NO	NO	NO	NO	NO	M
AM-0265	non reactive			neg	0.24	32	NO	NO	NO	NO	NO	9	9	M
AM-0266	non reactive			neg	0.32	40	NO	NO	NO	NO	NO	9	9	M
AM-0267	non reactive			neg	0.24	25	NO	NO	NO	NO	NO	9	9	M
AM-0268	non reactive			neg	0.12	20	NO	NO	NO	NO	NO	9	9	M
AM-0268	non reactive			neg		21	NO	NO	NO	NO	NO	9	9	M
AM-0269	non reactive			neg	0.14	24	NO	NO	NO	NO	NO	NO	NO	M
AM-0269	non reactive			POS*	37.89*	25	NO	NO	NO	NO	NO	YES	NO	M
AM-0270	non reactive			neg	0.18	51	NO	NO	NO	NO	NO	9	9	M
AM-0270	non reactive			neg		52	NO	NO	NO	NO	NO	9	9	M
AM-0271	non reactive			neg	0.21	56	NO	NO	NO	NO	NO	YES	YES	M
AM-0424	Positive	18.7	18.4	POS	43.47	46	NO	YES	YES	NO	NO	NO	YES	M
AM-0272	non reactive			neg	0.12	44	NO	YES	NO	NO	NO	NO	NO	M
AM-0273	non reactive			neg	0.28	44	NO	NO	NO	NO	NO	NO	NO	M
AM-0273	non reactive			neg	0.39	44	NO	NO	NO	NO	NO	9	9	M
AM-0274	non reactive			neg	0.21	42	NO	NO	NO	NO	NO	NO	YES	M
AM-0275	non reactive			neg	0.23	37								F
AM-0276	non reactive			neg	0.15	53	NO	NO	NO	NO	NO	9	YES	M
AM-0277	non reactive			neg	0.3	45	NO	NO	NO	NO	NO	9	9	M
AM-0278	non reactive			neg	0.15	49	9	9	9	NO	NO	9	YES	M
AM-0278	non reactive			neg	0.21	49	NO	YES	NO	NO	NO	9	YES	M
AM-0279	non reactive			neg	0.17	31	NO	NO	NO	NO	NO	9	9	M
AM-0279	non reactive			neg		56	9	9	9	9	9	9	9	M
AM-0280	non reactive			neg	0.21	47	NO	NO	NO	NO	NO	9	9	M
AM-0280	non reactive			neg		48	9	9	9	9	9	9	9	M
AM-0281	non reactive			neg	0.17	41	9	9	9	9	9	9	9	M
AM-0282	non reactive			neg	0.27	29	NO	NO	NO	NO	NO	9	9	M
AM-0282	non reactive			neg		29	NO	NO	NO	NO	NO	9	9	M
AM-0283	non reactive			neg	0.34	24	NO	NO	NO	NO	NO	9	9	M
AM-0284	non reactive			neg	0.22	38	NO	NO	NO	NO	NO	9	9	M
AM-0285	non reactive			neg	0.31	36	NO	NO	NO	NO	NO	9	9	M
AM-0285	non reactive			neg		36	NO	NO	NO	NO	NO	9	9	M
AM-0286	non reactive			neg	0.3	23	NO	NO	NO	NO	NO	9	9	F
AM-0287	non reactive			neg	0.2	29	NO	NO	NO	YES	NO	9	9	M
AM-0288	non reactive			neg	0.31	29	NO	NO	NO	NO	NO	NO	NO	M
AM-0288	non reactive			neg		29	NO	NO	NO	NO	NO	9	9	M
AM-0288	non reactive			neg		29	NO	NO	NO	NO	NO	NO	NO	M
AM-0289	non reactive			neg	0.19	21	NO	NO	NO	NO	NO	9	9	F
AM-0290	non reactive			neg	0.19	21	NO	NO	NO	NO	NO	9	9	F
AM-0291	non reactive			neg	0.39	54	9	9	9	9	9	9	9	M
AM-0292	non reactive			neg	0.27	44								M
AM-0293	non reactive			neg	0.13	35	NO	NO	NO	NO	NO	9	9	M
AM-0294	non reactive			neg	0.16	32	NO	NO	NO	NO	NO	9	9	M
AM-0295	non reactive			neg	0.2	31	NO	NO	NO	NO	NO	9	9	M
AM-0296	non reactive			neg	0.19	43	9	NO	NO	9	9	9	9	M
AM-0297	non reactive			neg	0.26	43	9	9	9	9	9	9	9	M
AM-0298	non reactive			neg	0.3	66	9	9	9	9	9	9	9	M
AM-1149	Positive	19.01	19.03	POS	13.17	53	9	9	9	NO	YES	9	9	M
AM-0299	non reactive			neg	0.21	51	NO	NO	NO	NO	NO	NON	NON	M
AM-0299	non reactive			neg		51	NO	NO	NO	NO	NO	NON	NON	M
AM-0645*_836_	Positive	20.26	19.36	POS	41.52	52	YES	9	9	YES	YES	YES	NO	M
AM-0301	non reactive			neg	0.21	52	NO	NO	NO	NO	NO	NO	YES	M
AM-0302	non reactive			neg	0.22	49	NO	NO	NO	NO	NO	9	9	M
AM-0303	non reactive			neg	0.21	53	NO	NO	NO	NO	YES	9	YES	M
AM-0303	non reactive			POS*	57.52*	53	NO	NO	NO	NO	NO	9	YES	M
AM-0304	non reactive			neg	0.34	50	NO	NO	NO	9	9	NO	NO	M
AM-0305	non reactive			neg	0.25	32	NO	NO	NO	NO	NO	NON	NON	M
AM-0306	non reactive			neg	0.47	28	NO	NO	NO	YES	YES	NO	NO	M
AM-0307	non reactive			neg	0.22	40	NO	NO	NO	NO	NO	NO	NO	M
AM-0308	non reactive			neg	0.29	48	NO	NO	NO	NO	NO	NO	NO	M
AM-0310	non reactive			neg	0.42	55	9	9	9	9	9	9	9	M
AM-0311	non reactive			pos	1.63	42	9	9	9	9	9	9	9	M
AM-0312	non reactive			neg	0.33	43	9	9	9	9	9	9	9	M
AM-0313	non reactive			neg	0.27	53	NO	NO	NO	NO	NO	NO	NO	M
AM-0314	non reactive			neg	0.21	33	NO	NO	NO	NO	NO	NO	NO	M
AM-0315	non reactive			neg	0.27	25	NO	NO	NO	NO	NO	9	9	M
AM-0315	non reactive			neg		26	NO	NO	NO	NO	NO	9	9	M
AM-0316	non reactive			neg	0.27	24	NO	NO	NO	NO	NO	9	9	M
AM-0316	non reactive			neg		25	NO	NO	NO	NO	NO	9	9	M
AM-0317	non reactive			neg	0.3	24	NO	NO	NO	NO	NO	9	9	M
AM-0318	non reactive			pos	1.07	37	NO	NO	NO	NO	NO	9	9	M
AM-0318	non reactive			neg		38	9	9	9	9	9	9	9	M
AM-0319	non reactive			neg	0.19	42	NO	NO	NO	YES	YES	NO	NO	M
AM-0320	non reactive			neg	0.19	48	NO	NO	NO	NO	NO	NO	NO	M
AM-0321	non reactive			neg	0.28	52	NO	NO	NO	NO	NO	9	YES	M
AM-0322	non reactive			neg	0.24	48	NO	NO	NO	NO	NO	9	9	M
AM-0323	non reactive			neg	0.23	21	NO	NO	NO	NO	NO	9	9	F
AM-0324	non reactive			neg	0.36	22	NO	NO	NO	NO	NO	9	9	M
AM-0324	non reactive			neg		22	NO	NO	NO	YES	YES	9	9	M
AM-0325	non reactive			neg	0.28	22	NO	NO	NO	NO	NO	9	9	M
AM-0325	non reactive			neg		22	NO	NO	NO	NO	YES	9	9	M
AM-0326	non reactive			neg	0.22	27	9	9	9	9	9	9	9	M
AM-0332	non reactive			neg		43	NO	NO	NO	NO	NO	9	9	M
AM-0336	non reactive			neg		47	NO	NO	NO	NO	NO	9	9	M
AM-0337	non reactive			neg		53	NO	NO	NO	NO	NO	9	9	M
AM-0339	non reactive			neg		57	NO	YES	NO	NO	NO	NON	NO	M
AM-0340	non reactive			neg		57	NO	NO	NO	NO	NO	NO	YES	M
AM-0341	non reactive			neg		54	NO	NO	NO	NO	NO	NO	YES	M
AM-0342	non reactive			neg		50	NO	NO	NO	NO	NO	N	YES	M
AM-0343	non reactive			neg		49	NO	YES	NO	NO	NO	NO	NO	M
AM-0348	non reactive			neg		35	NO	YES	NO	NO	NO	NON	NON	M
AM-0352	non reactive			neg		45	NO	NO	NO	NO	NO	NO	NO	M
AM-0354	non reactive			neg	0.31	36	NO	NO	NO	NO	NO	9	9	M
AM-1002	Positive	21.95	19.4	POS	26.95	26	NO	NO	NO	YES	YES	9	9	M
AM-0356	non reactive			neg		26	NO	NO	NO	NO	NO	9	9	M
AM-0357	non reactive			neg		52	NO	9	NO	YES	9	NO	NO	M
AM-036	non reactive			neg		52	9	9	9	9	9	9	9	M
AM-0361	non reactive			neg	0.5	66	NO	NO	NO		YES	9	9	F
AM-0362	non reactive			neg	0.21	33	9	9	9	9	9	9	9	M
AM-0363	non reactive			neg	0.14	45	NO	NO	NO	YES	YES	NO	NO	M
AM-0363	non reactive			neg		45	NO	NO	NO	NO	NO	NO	NO	M
AM-0364	non reactive			neg	0.17	48	NO	NO	NO	NO	NO	NO	NO	M
AM-0367	non reactive			neg	0.21	53	NO	NO	NO	YES	YES	9	YES	M
AM-0369	non reactive			neg	0.2	27	NO	NO	NO	NO	NO	9	9	M
AM-0370	non reactive			neg		62	NO	NO	NO	NO	NO	9	YES	M
AM-0373	non reactive			neg	0.22	47	NO	NO	NO	NO	NO	9	9	M
AM-0374	non reactive			neg	0.33	43	NO	NO	NO	NO	NO	NO	NO	M
AM-0375	non reactive			neg	0.3	42	NO	YES	YES	NO	NO	9	9	M
AM-0376	non reactive			neg	0.31	50	NO	NO	NO	NO	NO	9	9	M
AM-0378	non reactive			neg	0.28	53	9	NO	NO	YES	YES	YES	YES	F
AM-0378	non reactive			neg		53	NO	NO	NO	YES	YES	YES	9	F
AM-0379	non reactive			neg	0.3	44	NO	NO	NO	NO	NO	YES	9	M
AM-0379	non reactive			neg		44	NO	NO	NO	NO	NO	NO	NO	M
AM-0380	non reactive			neg	0.23	31	NO	NO	NO	NO	NO	NO	NO	F
AM-0381	non reactive			neg	0.21	53	NO	NO	9	YES	YES	NO	NO	M
AM-0382	non reactive			neg	0.21	49	NO	NO	NO	NO	NO	9	9	M
AM-0385	non reactive			neg	0.29	24	NO	NO	NO	NO	NO	NO	NO	M
AM-0385	non reactive			neg		49	NO	YES	NO	YES	YES	9	9	M
AM-0386	non reactive			neg	0.26	28	NO	NO	NO	NO	NO	9	9	M
AM-0387	non reactive			neg	0.27	44	NO	NO	NO	NO	NO	NO	NO	M
AM-0387	non reactive			neg		44	NO	NO	NO	NO	NO	NO	NO	M
AM-0388	non reactive			neg	0.35	40	NO	NO	NO	NO	NO	9	9	M
AM-0388	non reactive			neg		40	NO	NO	NO	NO	NO	9	9	M
AM-0389	non reactive			neg	0.19	33	NO	NO	NO	NO	NO	NO	NO	M
AM-0390	non reactive			neg	0.34	28	NO	NO	NO	NO	NO	9	9	M
AM-0391	non reactive			neg	0.3	31	NO	NO	NO	NO	9	9	9	M
AM-0391	non reactive			neg		31	NO	NO	NO	NO	NO	9	9	M
AM-0392	non reactive			neg	0.27	38	NO	NO	NO	NO	NO	9	9	M
AM-0392	non reactive			neg		38	NO	NO	NO	NO	NO	NO	NO	M
AM-0393	non reactive			neg	0.28	33	NO	NO	NO	NO	NO	NO	NO	M
AM-0393	non reactive			neg		33	NO	NO	NO	NO	NO	YES	NO	M
AM-0394	non reactive			neg	0.26	24	NO	NO	NO	NO	NO	NO	NO	M
AM-0396	non reactive			neg	0.27	25	NO	NO	NO	NO	NO	9	9	M
AM-0397	non reactive			neg	0.29	60	9	9	9	9	9	9	9	M
AM-0398	non reactive			neg	0.31	54	9	NO	NO	NO	NO	9	9	M
AM-0399	non reactive			neg		53	NO	NO	NO	NO	NO	9	9	M
AM-0400	non reactive			neg		45	NO	NO	NO	NO	NO	9	9	M
AM-0401	non reactive			neg		58	NO	9	N0	NO	NO	N O	NO	M
AM-0402	non reactive			neg		35	NO	NO	NO	NO	NO	9	9	F
AM-0402	non reactive			neg		35	NO	NO	NO	YES	YES	9	9	F
AM-0403	non reactive			neg		54	NO	NO	NO	NO	NO	9	YES	M
AM-0406	non reactive			neg		50	NO	NO	NO	NO	NO	9	YES	M
AM-0406	non reactive			neg		50	NO	NO	NO	NO	YES	9	YES	M
AM-0407	non reactive			neg		46	NO	NO	NO	NO	NO	9	9	F
AM-0410	non reactive			neg	0.5	34	NO	YES	YES	NO	NO	9	9	M
AM-0410	non reactive			neg		37	NO	NO	NO	NO	NO	9	9	M
AM-0411	non reactive			neg		48	YES	YES	YES	NO	NO	NO	NO	M
AM-0412	non reactive			neg		35	NO	NO	NO	NO	NO	9	9	M
AM-0417	non reactive			neg	0.2	52	NO	YES	YES	NO	NO	9	9	M
AM-0418	non reactive			neg		43	NO	NO	NO	NO	NO	9	9	M
AM-0419	non reactive			neg		50	NO	NO	NO	NO	NO	9	YES	M
AM-0422	non reactive			neg	0.35	28	NO	NO	NO	NO	NO	9	9	M
AM-0422	non reactive			neg		28	NO	NO	NO	NO	NO	9	9	M
AM-0423	non reactive			neg	0.11	43	NO	NO	NO	NO	YES	NO	NO	M
AM-0433	Positive	21.16	19.53	POS	15.63	41	NO	NO	NO	NO	YES	9	9	M
AM-0424	non reactive			neg	0.17	47	NO	NO	NO	YES	YES	NO	YES	M
AM-0425	non reactive			neg	0.19	29	NO	NO	NO	NO	NO	9	9	M
AM-0426	non reactive			neg	0.11	47	NO	NO	NO	NO	NO	9	9	M
AM-0427	non reactive			neg	0.11	22	NO	NO	NO	YES	YES	9	9	M
AM-0427	non reactive			neg		23	NO	NO	NO	NO	NO	9	9	M
AM-0427	non reactive			neg		23	NO	NO	NO	NO	NO	9	9	M
AM-0428	non reactive			neg	0.1	46	NO	NO	NO	YES	YES	9	9	M
AM-0429	non reactive			neg	0.18	39	NO	NO	NO	YES	YES	NO	NO	M
AM-0430	non reactive			neg	0.19	28	NO	NO	NO	NO	NO	9	9	M
AM-0431	non reactive			neg	0.16	38	NO	NO	NO	NO	NO	9	9	M
AM-0432	non reactive			neg	0.25	26	NO	NO	NO	NO	NO	9	9	M
AM-1281	Positive	20.04	19.57	POS	43.13	40	YES	YES	YES	NO	NO	YES	9	M
AM-0433	non reactive			neg	0.22	41	9	9	9	9	9	9	9	M
AM-0433	non reactive			neg		41	9	9	9	9	9	9	9	M
AM-0434	non reactive			neg	0.25	47	NO	NO	NO	NO	YES	NO	NO	M
AM-0436	non reactive			neg	0.21	37	9	9	9	9	9	9	9	M
AM-0437	non reactive			neg	0.25	52	NO	NO	NO	NO	NO	9	9	M
AM-0438	non reactive			neg	0.24	46	NO	NO	NO	NO	NO	9	9	M
AM-0439	non reactive			neg	0.16	50	NO	NO	NO	NO	NO	YES	YES	M
AM-0440	non reactive			neg	0.18	47	NO	NO	NO	NO	NO	NO	NO	M
AM-0441	non reactive			neg	0.16	45	NO	NO	NO	NO	NO	NO	NO	M
AM-0441	non reactive			neg		46	NO	NO	NO	NO	NO	9	9	M
AM-0442	non reactive			neg	0.28	30	NO	NO	NO	NO	NO	9	9	M
AM-0443	non reactive			neg	0.17	33	NO	NO	NO	NO	NO	9	9	M
AM-0444	non reactive			neg	0.21	41	NO	NO	NO	NO	NO	9	9	M
AM-0445	non reactive			neg	0.2	43	NO	NO	NO	NO	NO	9	9	M
AM-0446	non reactive			neg	0.11	43	NO	NO	NO	NO	NO	9	9	M
AM-0447	non reactive			neg	0.14	39	NO	NO	NO	NO	NO	9	9	F
AM-0448	non reactive			neg	0.21	38	YES	NO	NO	NO	NO	YES	9	M
AM-0449	non reactive			neg	0.15	30	NO	NO	NO	NO	NO	9	9	M
AM-0450	non reactive			neg	0.2	31	NO	NO	NO	NO	NO	N/A	N/A	F
AM-0451	non reactive			neg	0.21	49	NO	NO	NO	NO	NO	9	9	M
AM-0452	non reactive			neg	0.34	57	NO	NO	NO	NO	NO	9	YES	M
AM-0453	non reactive			neg	0.24	54	NO	NO	NO	NO	NO	9	YES	M
AM-0454	non reactive			neg	0.18	52								M
AM-0455	non reactive			neg	0.19	52	NO	NO	NO	NO	NO	9	9	M
AM-0456	non reactive			neg	0.29	58	NO	NO	NO	NO	NO	9	YES	M
AM-0457	non reactive			neg	0.4	29	NO	NO	NO	NO	NO	9	9	M
AM-0459	non reactive			neg	0.19	49	NO	NO	NO	NO	NO	NO	NO	M
AM-0460	non reactive			neg	0.29	27	NO	NO	NO	NO	NO	9	9	M
AM-0461	non reactive			neg	0.42	55	NO	NO	NO	NO	NO	9	9	M
AM-0462	non reactive			neg	0.29	27	NO	NO	NO	NO	NO	9	9	M
AM-0463	non reactive			neg	0.2	24	NO	NO	NO	9	9	9	9	M
AM-0463	non reactive			neg		24	NO	NO	NO	NO	NO	9	9	M
AM-0464	non reactive			neg	0.16	41	NO	NO	NO	NO	YES	9	9	M
AM-0465	non reactive			neg	0.18	59	NO	NO	NO	NO	NO	9	YES	M
AM-0466	non reactive			neg	0.21	23	9	NO	NO	NO	NO	YES	9	M
AM-0467	non reactive			neg	0.17	43	NO	NO	NO	YES	YES		YES	M
AM-0467	non reactive			neg		43	NO	NO	NO	NO	NO	9	YES	M
AM-0468	non reactive			neg	0.16	36								M
AM-0468	non reactive			neg		35	NO	NO	NO	NO	NO	9	9	F
AM-0469	non reactive			neg	0.16	39	NO	NO	NO	YES	YES	NO	NO	M
AM-0469	non reactive			neg		39	NO	NO	NO	NO	NO	9	9	M
AM-0470	non reactive			neg	0.12	39	NO	NO	NO	NO	NO	9	9	F
AM-0471	non reactive			neg	0.24	36	NO	NO	NO	NO	NO	9	9	M
AM-0472	non reactive			neg		56	9	9	9	NO	NO	9	YES	M
AM-0473	non reactive			neg	0.2	32	NO	NO	NO	NO	NO	9	9	M
AM-0474	non reactive			neg	0.22	39	NO	NO	NO	NO	NO	9	9	M
AM-0475	non reactive			neg	0.07	24	NO	NO	NO	NO	NO	9	9	M
AM-0475	non reactive			neg		24	YES	NO	NO	NO	NO	YES	9	M
AM-0476	non reactive			neg	0.21	57	NO	NO	NO	NO	9	9	YES	M
AM-0477	non reactive			neg	0.34	27	NO	NO	NO	NO	NO	9	9	M
AM-0478	non reactive			neg	0.16	41	NO	NO	NO	NO	NO	9	9	M
AM-0479	non reactive			neg	0.26	29	NO	NO	NO	NO	NO	9	9	M
AM-0480	non reactive			neg	0.38	49	NO	NO	NO	NO	NO	NO	NO	M
AM-0480	non reactive			neg		49	NO	NO	NO	NO	NO	NO	9	M
AM-0481	non reactive			neg	0.25	37	NO	NO	NO	NO	NO	9	9	M
AM-0482	non reactive			neg	0.18	50	NO	YES	YES	NO	NO	9	9	M
AM-0482	non reactive			neg		50	NO	NO	NO	NO	NO	9	9	M
AM-0483	non reactive			neg	0.25	47	NO	NO	NO	NO	NO	9	9	M
AM-0484	non reactive			neg	0.24	41	NO	NO	NO	NO	NO	NO	NO	M
AM-0485	non reactive			neg	0.39	43	NO	NO	NO	NO	NO	NO	NO	M
AM-0486	non reactive			neg	0.23	44	NO	NO	NO	NO	NO	NO	NO	M
AM-0487	non reactive			neg	0.27	48	NO	NO	NO	NO	NO	9	9	M
AM-0488	non reactive			neg	0.25	45	NO	NO	NO	NO	NO	NO	NO	M
AM-0489	non reactive			neg		57	NO	NO	NO	NO	YES	9	YES	M
AM-0489	non reactive			neg		53	NO	NO	NO	NO	NO	9	9	M
AM-0493	non reactive			neg	0.17	42	NO	NO	NO	NO	NO	9	9	M
AM-0497	non reactive			neg	0.12	38	NO	NO	NO	NO	NO	9	9	M
AM-0498	non reactive			neg	0.24	49	NO	NO	NO	NO	NO	9	9	M
AM-0499	non reactive			pos	2.25	49	NO	NO	NO	NO	NO	NO	NO	M
AM-0501	non reactive			neg	0.38	27	NO	NO	NO	NO	NO	9	9	M
AM-0502	non reactive			neg	0.33	27	NO	NO	NO	NO	NO	9	9	M
AM-0503	non reactive			neg	0.24	49	NO	NO	NO	NO	NO	9	YES	M
AM-0504	non reactive			neg	0.2	50	NO	NO	NO	NO	NO	9	9	M
AM-0505	non reactive			neg	0.29	54	NO	YES	YES	NO	NO	9	9	M
AM-0506	non reactive			neg	0.18	40	NO	YES	YES	YES	YES	NO	NO	M
AM-0506	non reactive			neg		40	YES	YES	YES	NO	NO	NO	NO	M
AM-0508	non reactive			neg	0.48	32	NO	NO	NO	NO	NO	NO	NO	M
AM-0509	non reactive			neg	0.74	29	NO	NO	NO	NO	NO	9	9	M
AM-0510	non reactive			neg	0.19	29	NO	NO	NO	NO	NO	9	9	M
AM-0511	non reactive			neg	0.2	29	NO	NO	NO	NO	NO	NO	NO	M
AM-0512	non reactive			neg	0.29	29	NO	NO	NO	NO	NO	9	9	M
AM-0513	non reactive			neg	0.4	30	NO	NO	NO	NO	NO	NO	9	M
AM-0514	non reactive			neg	0.42	29	NO	NO	NO	NO	NO	9	9	M
AM-0515	non reactive			neg	0.28	30	NO	NO	NO	NO	NO	NO	NO	M
AM-0516	non reactive			neg	0.17	36	NO	NO	NO	NO	NO	9	9	M
AM-0517	non reactive			neg	0.22	40	NO	NO	NO	NO	NO	9	9	M
AM-0518	non reactive			neg	0.27	30	NO	NO	NO	NO	NO	9	9	M
AM-0519	non reactive			neg	0.18	28	NO	NO	NO	NO	NO	9	9	F
AM-0520	non reactive			neg	0.19	25	NO	NO	NO	NO	NO	9	9	M
AM-0521	non reactive			neg	0.3	36	NO	NO	NO	NO	NO	9	9	M
AM-0522	non reactive			neg	0.38	38	NO	NO	NO	NO	NO	9	9	M
AM-0523	non reactive			neg	0.27	36	NO	NO	NO	NO	NO	9	9	M
AM-0524	non reactive			neg	0.24	32	NO	NO	NO	NO	NO	9	9	M
AM-0525	non reactive			neg	0.26	38	YES	NO	NO	NO	NO	YES	NO	M
AM-0526	non reactive			neg	0.21	51	NO	NO	NO	NO	NO	9	9	M
AM-0527	non reactive			neg	0.28	26	NO	NO	NO	NO	NO	9	9	M
AM-0528	non reactive			neg	0.23	49	NO	NO	NO	NO	NO	9	9	F
AM-0529	non reactive			neg	0.2	50	NO	NO	NO	NO	NO	NO	NO	M
AM-0530	non reactive			neg	0.21	36	9	9	9	9	9	9	9	M
AM-0531	non reactive			neg	0.22	26	NO	NO	YES	NO	NO	9	9	M
AM-0532	non reactive			neg	0.2	45	NO	NO	NO	NO	NO	9	YES	M
AM-0532	non reactive			neg		45	NO	YES	NO	9	9	9	9	M
AM-0533	non reactive			neg	0.28	29	NO	NO	NO	YES	YES	NO	NO	M
AM-0534	non reactive			neg	0.2	26	NO	NO	NO	YES	9	9	9	M
AM-0535	non reactive			neg	0.18	29	NO	NO	NO	YES	YES	NO	NO	M
AM-0536	non reactive			neg	0.28	36	NO	NO	NO	NO	NO	NO	NO	M
AM-0537	non reactive			neg	0.24	54	NO	NO	NO	NO	YES	NO	NO	M
AM-0538	non reactive			neg	0.29	55	NO	NO	NO	NO	NO	NO	NO	M
AM-0539	non reactive			neg	0.31	47	NO	YES	NO	NO	NO	9	9	M
AM-0540	non reactive			neg	0.19	26	NO	NO	NO	NO	NO	9	9	M
AM-0541	non reactive			neg	0.19	41	NO	NO	NO	NO	NO	9	9	M
AM-0542	non reactive			neg	0.23	40	NO	NO	NO	NO	NO	NO	NO	M
AM-0543	non reactive			neg	0.23	53	NO	NO	NO	NO	NO	9	9	M
AM-0543	non reactive			neg		53	NO	NO	NO	NO	NO	NO	NO	M
AM-0544	non reactive			neg	0.11	55	NO	NO	NO	NO	NO	9	9	M
AM-0545	non reactive			neg	0.26	26	NO	NO	NO	NO	NO	9	9	M
AM-0545	non reactive			neg		26	NO	NO	NO	NO	NO	9	9	M
AM-0546	non reactive			neg	0.19	38	NO	NO	NO	NO	NO	9	9	M
AM-0547	non reactive			neg	0.09	48	NO	NO	NO	NO	NO	NO	NO	M
AM-0548	non reactive			neg	0.26	52	NO	NO	NO	NO	NO	9	YES	M
AM-0549	non reactive			neg	0.15	52	NO	NO	NO	NO	NO	9	9	M
AM-0550	non reactive			neg	0.21	54	NO	NO	NO	NO	NO	YES	9	M
AM-0551	non reactive			neg	0.21	37	NO	NO	NO	NO	NO	9	9	M
AM-0552	non reactive			neg	0.22	48	NO	NO	NO	NO	NO	9	YES	M
AM-0553	non reactive			neg	0.2	42	NO	NO	NO	NO	NO	9	9	M
AM-0554	non reactive			neg	0.9	30	NO	NO	NO	NO	NO	9	9	M
AM-0555	non reactive			neg	0.2	31	NO	NO	NO	NO	NO	9	9	M
AM-0556	non reactive			neg	0.26	26	NO	NO	NO	NO	NO	9	9	M
AM-0557	non reactive			neg	0.21	41	NO	NO	NO	NO	NO	9	9	M
AM-0558	non reactive			neg	0.19	27	NO	NO	NO	NO	NO	9	9	M
AM-0558	non reactive			pos	1.00	27	NO	NO	N	YES	YES	9	9	M
AM-0559	non reactive			neg	0.25	25	NO	NO	NO	NO	NO	9	9	M
AM-0560	non reactive			neg	0.32	52	NO	NO	NO	NO	NO	9	YES	M
AM-0561	non reactive			neg	0.21	22	NO	NO	NO	NO	NO	9	9	M
AM-0562	non reactive			neg	0.41	26	NO	NO	NO	NO	NO	9	9	M
AM-0562	non reactive			neg		22	NO	NO	NO	NO	NO	9	9	M
AM-0563	non reactive			neg	0.25	41	NO	NO	NO	NO	NO	9	9	M
AM-0565	non reactive			neg	0.24	25	NO	NO	NO	NO	NO	9	9	F
AM-0566	non reactive			neg	0.43	35	NO	NO	NO	NO	NO	9	YES	M
AM-0567	non reactive			neg	0.29	38	NO	NO	NO	NO	NO	NO	YES	M
AM-0568	non reactive			neg	0.31	22	NO	NO	NO	NO	NO	YES	9	F
AM-0569	non reactive			neg	0.45	43	NO	NO	NO	NO	NO	9	9	M
AM-0570	non reactive			neg	0.27	34	NO	NO	NO	NO	NO	9	9	M
AM-0571	non reactive			neg	0.21	28	NO	NO	NO	NO	NO	9	9	M
AM-0572	non reactive			neg	0.16	53	NO	NO	NO	NO	NO	NO	NO	M
AM-0573	non reactive			neg	0.34	25	YES	NO	NO	NO	NO	YES	9	M
AM-0574	non reactive			neg	0.29	41	NO	NO	NO	NO	NO	9	9	M
AM-0575	non reactive			neg	0.6	54	NO	NO	NO	NO	NO	NO	YES	M
AM-0576	non reactive			neg	0.2	57	NO	NO	NO	NO	NO	9	9	M
AM-0577	non reactive			neg	0.33	24	NO	YES	YES	NO	NO	9	9	M
AM-0578	non reactive			neg	0.37	54	NO	NO	NO	NO	NO	NO	NO	M
AM-0579	non reactive			neg	0.33	46	NO	NO	NO	NO	NO	9	YES	M
AM-0580	non reactive			neg	0.3	26	NO	NO	NO	NO	NO	9	9	M
AM-0581	non reactive			neg	0.35	51	NO	NO	NO	NO	NO	NO	NO	M
AM-0582	non reactive			neg	0.2	44	NO	NO	NO	NO	NO	9	9	M
AM-0583	non reactive			neg	0.4	48	NO	NO	NO	NO	NO	NO	NO	M
AM-0584	non reactive			neg	0.49	53	NO	NO	NO	NO	NO	9	9	M
AM-0585	non reactive			pos	1.13	31	NO	NO	NO	NO	NO	9	9	M
AM-0586	non reactive			neg	0.24	34	NO	NO	NO	NO	NO	9	9	F
AM-0587	non reactive			neg	0.21	40	NO	NO	NO	NO	NO	NO	NO	M
AM-0588	non reactive			neg	0.23	30	NO	NO	NO	NO	NO	9	9	F
AM-0589	non reactive			neg		25	NO	NO	NO	NO	NO	9	9	M
AM-0590	non reactive			neg	0.32	54	NO	NO	NO	NO	NO	9	YES	M
AM-0591	non reactive			neg	0.4	40	NO	NO	NO	NO	NO	9	9	M
AM-0592	non reactive			neg	0.56	38	NO	NO	NO	NO	NO	9	9	M
AM-0593	non reactive			neg	0.22	52	NO	NO	NO	NO	NO	9	YES	M
AM-0594	non reactive			neg	0.16	54								M
AM-0595	non reactive			neg	0.17	35	NO	NO	NO	NO	NO	9	YES	F
AM-0597	non reactive			neg	0.22	49	NO	NO	NO	NO	NO	NO	NO	M
AM-0598	non reactive			neg	0.21	32	NO	YES	YES	NO	NO	9	9	M
AM-0599	non reactive			neg	0.24	43	NO	NO	NO	NO	NO	NO	NO	M
AM-0599	non reactive			neg		43	NO	NO	NO	NO	NO	NON	NON	M
AM-0600	non reactive			neg	0.32	49	NO	NO	NO	NO	NO	9	9	M
AM-0601	non reactive			neg	0.27	49	NO	YES	YES	NO	NO	NO	YES	M
AM-0602	non reactive			neg	0.26	38	NO	NO	NO	NO	NO	9	9	M
AM-0603	non reactive			neg	0.28	40	NO	NO	NO	NO	NO	9	9	M
AM-0604	non reactive			neg	0.24	47	NO	NO	NO	NO	NO	NO	NO	M
AM-0606	non reactive			neg	0.27	35	NO	NO	NO	NO	NO	NO	NO	M
AM-1601	Positive	19.15	19.63	POS	23.29	15	NO	NO	NO	YES	YES	NO	NO	F
AM-0116	Positive	22.17	22.34	POS	17.78	58	YES	NO	NO	YES	YES	YES	9	F
AM-0608	non reactive			neg	0.18	49	NO	NO	NO	NO	NO	9	9	M
AM-0609	non reactive			neg	0.27	51	NO	NO	NO	NO	NO	NO	NO	M
AM-0610	non reactive			neg	0.26	48	NO	NO	NO	NO	NO	9	9	M
AM-0611	non reactive			pos	1.15	56	NO	NO	NO	NO	NO	NO	NO	M
AM-0612	non reactive			neg	0.21	50	NO	NO	NO	NO	NO	9	9	M
AM-0613	non reactive			neg	0.23	51	9	9	9	9	9	9	9	M
AM-0614	non reactive			neg	0.25	53	NO	NO	NO	NO	NO	NO	NO	M
AM-0615	non reactive			neg	0.29	53	NO	NO	NO	NO	NO	9	9	M
AM-0616	non reactive			neg	0.3	49	NO	NO	NO	NO	NO	9	9	M
AM-1095	Positive	22.49	22.58	POS	22.11	55	NO	NO	NO	NO	NO	YES	9	M
AM-0617	non reactive			neg	0.22	39	NO	NO	NO	NO	NO	NO	NO	M
AM-0618	non reactive			neg	0.15	50	NO	YES	YES	NO	NO	9	9	M
AM-0619	non reactive			neg	0.2	46	NO	NO	NO	NO	NO	9	NO	M
AM-0620	non reactive			neg	0.22	26								F
AM-0620	non reactive			neg		29	NO	NO	NO	NO	NO	NO	9	F
AM-0621	non reactive			neg	0.19	29	NO	NO	NO	NO	NO	9	9	M
AM-0622	non reactive			neg	0.24	30	NO	NO	NO	NO	NO	9	9	M
AM-0623	non reactive			neg	0.3	51	NO	NO	NO	NO	NO	NO	NO	M
AM-0299	Positive	20.30	22.78	pos	4.79	51	NO	NO	NO	YES	YES	YES	9	M
AM-0624*_833	non reactive	negativo	36.43	neg	0.31	42	9	9	9	9	9	9	9	M
AM-0625	non reactive			neg	0.21	41	NO	NO	NO	NO	NO	9	9	M
AM-0626	non reactive			neg	0.2	22	NO	NO	NO	NO	NO	9	9	F
AM-0627	non reactive			neg	0.29	29	NO	NO	NO	NO	NO	9	9	M
AM-0628	non reactive			neg	0.32	36	NO	NO	NO	NO	NO	9	9	M
AM-0629	non reactive			neg	0.29	21	NO	NO	NO	NO	NO	9	9	F
AM-0630	non reactive			neg	0.29	34	NO	NO	NO	NO	NO	9	9	M
AM-0631	non reactive			neg	0.27	36	NO	NO	NO	NO	NO	9	9	M
AM-0634	non reactive			neg	0.23	31	NO	NO	NO	YES	YES	9	9	M
AM-0634	non reactive			neg		31	NO	NO	NO	NO	NO	NO	NO	M
AM-0635	non reactive			neg	0.39	25	NO	NO	NO	YES	YES	9	9	M
AM-0636	non reactive			neg	0.29	25	NO	NO	NO	YES	YES	NO	NO	M
AM-0636	non reactive			neg		25	NO	NO	NO	NO	NO	NO	NO	M
AM-0637	non reactive			neg	0.33	26	NO	NO	NO	YES	YES	9	9	M
AM-0638	non reactive			neg	0.26	26	NO	NO	NO	YES	YES	9	9	M
AM-0639	non reactive			neg	0.33	24	NO	NO	NO	YES	YES	9	9	M
AM-0640	non reactive			neg	0.29	26	NO	NO	NO	YES	YES	9	9	M
AM-0641	non reactive			neg	0.52	27	NO	NO	NO	YES	YES	9	9	M
AM-0641	non reactive			neg		27	NO	NO	NO	NO	NO	NO	NO	M
AM-0642	non reactive			neg	0.28	24	NO	NO	NO	YES	YES	9	9	M
AM-0643	non reactive			neg	0.22	25	NO	NO	NO	YES	YES	9	9	F
AM-0643	non reactive			neg		25	NO	NO	NO	NO	NO	9	9	F
AM-0644	non reactive			neg	0.28	34	NO	NO	NO	YES	YES	9	9	M
AM-0644	non reactive			neg		34	NO	NO	NO	NN	NO	9	9	M
AM-0607*_836	Positive	23.00	23.00	neg	0.59	52	NO	NO	NO	YES	YES	9	9	M
AM-0647	non reactive			neg	0.36	37	NO	NO	NO	NO	NO	9	9	M
AM-0649	non reactive			neg	0.26	38	NO	NO	NO	NO	NO	NO	NO	M
AM-0651	non reactive			neg	0.29	47	NO	NO	NO	NO	NO	9	YES	M
AM-0652	non reactive			neg	0.26	50	NO	NO	NO	NO	NO	9	9	M
AM-0653	non reactive			neg	0.19	35	NO	NO	NO	NO	NO	YES	9	M
AM-0655	non reactive			neg	0.36	49	NO	NO	NO	NO	NO	9	9	M
AM-0657	non reactive			neg	0.26	36	NO	NO	NO	NO	NO	9	9	F
AM-0658	non reactive			neg	0.28	55	NO	NO	NO	NO	NO	9	9	M
AM-0659	non reactive			neg	0.34	40	NO	NO	NO	NO	NO	9	9	M
AM-1148	Positive	26.97	23.05	POS	48.66	47	9	NO	NO	YES	NO	YES	9	M
AM-0661	non reactive			neg		37	NO	NO	NO	NO	NO	9	9	M
AM-0662	non reactive			neg	0.27	24	NO	NO	NO	NO	NO	9	9	M
AM-0663	non reactive			neg	0.4	36	NO	NO	NO	NO	NO	NO	NO	M
AM-0663	non reactive			neg		36	9	9	9	9	9	9	9	M
AM-0664	non reactive			neg	0.26	37	NO	NO	NO	NO	NO	9	YES	M
AM-0665	non reactive			neg	0.33	33	NO	NO	NO	NO	NO	NO	NO	M
AM-0666	non reactive			neg	0.41	28	NO	NO	NO	NO	NO	9	9	M
AM-0667	non reactive			neg	0.39	33	NO	NO	NO	NO	NO	9	9	M
AM-0669	non reactive			neg	0.14	31	NO	NO	NO	NO	NO	NO	NO	F
AM-0670	non reactive			neg	0.29	44	NO	YES	NO	9	YES	9	9	M
AM-0670	non reactive			neg		44	NO	NO	NO	NO	NO	9	9	M
AM-0671	non reactive			neg	0.28	43	NO	NO	NO	YES	YES	NO	NO	M
AM-0671	non reactive			neg		43	NO	NO	NO	NO	NO	NO	NO	M
AM-0672	non reactive			neg	0.05	51	9	9	9	9	9	9	9	M
AM-0673	non reactive			neg	0.24	50	NO	NO	NO	NO	NO	NO	NO	M
AM-0674	non reactive			neg	0.48	42	NO	NO	NO	NO	NO	NO	NO	M
AM-0675	non reactive			neg	0.51	43	NO	NO	NO	NO	NO	9	9	M
AM-0676	non reactive			neg	0.24	51	NO	NO	NO	YES	YES	9	YES	M
AM-0677	non reactive			neg	0.13	54	NO	NO	NO	NO	NO	NO	NO	M
AM-0678	non reactive			neg		45	NO	YES	NO	NO	NO	NO	NO	M
AM-0679	non reactive			neg	0.33	40	NO	NO	NO	NO	NO	9	9	M
AM-0680	non reactive			neg	0.27	28	NO	NO	NO	NO	NO	9	9	M
AM-0682	non reactive			neg	0.36	39	NO	NO	NO	NO	NO	NO	NO	M
AM-0683	non reactive			neg	0.31	54	NO	NO	NO	NO	NO	9	9	F
AM-0686	non reactive			neg	0.2	41	NO	NO	NO	NO	NO	9	9	M
AM-0689	non reactive			neg	0.13	36	NO	YES	YES	NO	NO	NO	NO	M
AM-0690	non reactive			neg	0.28	44	NO	NO	NO	NO	NO	YES	9	M
AM-0691	non reactive			neg	0.32	27	NO	NO	NO	NO	NO	9	9	M
AM-0692	non reactive			neg	0.28	37	NO	NO	NO	NO	NO	9	9	M
AM-0693	non reactive			neg	0.28	24	NO	NO	NO	NO	NO	9	9	M
AM-0694	non reactive			neg	0.23	40	NO	NO	NO	NO	NO	9	9	M
AM-0695	non reactive			neg	0.24	52	NO	NO	NO	NO	NO	9	9	M
AM-0696	non reactive			neg	0.33	34	NO	NO	NO	NO	NO	YES	9	M
AM-0697	non reactive			neg	0.35	54	NO	NO	NO	NO	NO	9	9	M
AM-0698	non reactive			neg	0.3	50	NO	NO	NO	NO	NO	9	9	M
AM-0699	non reactive			neg	0.31	28	NO	NO	NO	NO	NO	9	9	M
AM-0700	non reactive			neg	0.41	36	NO	NO	NO	NO	NO	9	9	M
AM-0701	non reactive			neg	0.17	35	9	9	9	9	9	9	9	F
AM-0702	non reactive			neg	0.27	37	9	9	9	9	9	9	9	M
AM-0703	non reactive			neg	0.27	28	9	9	9	9	9	9	9	M
AM-0704	non reactive			neg	0.25	44	9	9	9	9	9	9	9	M
AM-0705	non reactive			neg	0.23	38	9	9	9	9	9	9	9	M
AM-0706	non reactive			neg	0.07	50	9	9	9	9	9	9	9	M
AM-0707	non reactive			neg	0.36	52	9	9	9	9	9	9	9	M
AM-0708	non reactive			neg	0.38	47	9	9	9	9	9	9	9	M
AM-0709	non reactive			neg	0.23	55	9	9	9	9	9	9	9	M
AM-0710	non reactive			neg	0.17	37	9	9	9	9	9	9	9	M
AM-0711	non reactive			neg	0.32	45	9	9	9	9	9	9	9	M
AM-0712	non reactive			neg	0.7	22	9	9	9	9	9	9	9	M
AM-0713	non reactive			neg	0.23	21	9	9	9	9	9	9	9	M
AM-0714	non reactive			neg	0.31	21	9	9	9	9	9	9	9	M
AM-0715	non reactive			neg	0.33	71	NO	NO	NO	NO	NO	NO	NO	M
AM-0716	non reactive			neg	0.2	42	9	9	9	9	9	9	9	M
AM-0717	non reactive			neg	0.3	48	9	9	9	9	9	9	9	M
AM-0718	non reactive			neg	0.33	54	NO	NO	NO	NO	NO	NO	YES	M
AM-0719	non reactive			neg	0.27	23	NO	NO	NO	NO	NO	9	9	M
AM-0720	non reactive			neg	0.41	57	NO	NO	NO	NO	NO	9	9	F
AM-0721	non reactive			neg	0.39	59	NO	NO	NO	NO	NO	YES	YES	F
AM-0722	non reactive			neg	0.46	51	NO	NO	NO	NO	NO	9	9	M
AM-0723	non reactive			neg	0.1	49	NO	NO	NO	NO	NO	9	9	M
AM-0724	non reactive			neg	0.25	51	NO	YES	NO	NO	NO	YES	NO	M
AM-0725	non reactive			neg	0.18	45	NO	NO	NO	NO	NO	NO	NO	M
AM-0726	non reactive			neg	0.22	27	NO	NO	NO	NO	NO	9	9	M
AM-0727	non reactive			neg	0.48	41	NO	NO	NO	NO	NO	9	9	M
AM-0728	non reactive			neg	0.09	38	NO	NO	NO	NO	NO	9	9	M
AM-0729	non reactive			neg		41	NO	NO	NO	NO	NO	9	9	M
AM-0730	non reactive			neg	0.28	36	NO	NO	NO	NO	NO	YES	9	M
AM-0731	non reactive			neg	0.23	31	9	9	9	9	9	9	9	M
AM-0733	non reactive			neg	0.27	36	NO	NO	NO	NO	NO	9	9	M
AM-0734	non reactive			neg	0.32	21	NO	NO	NO	NO	NO	9	9	M
AM-0735	non reactive			neg	0.28	52	NO	NO	NO	NO	NO	NO	NO	M
AM-0736	non reactive			neg	0.12	24	NO	NO	NO	NO	NO	9	9	M
AM-0737	non reactive			neg	0.15	46	NO	NO	NO	NO	NO	NO	NO	M
AM-0737	non reactive			neg		47	9	9	9	9	9	9	9	M
AM-0738	non reactive			neg	0.17	39	NO	NO	NO	NO	NO	9	9	M
AM-0739	non reactive			neg	0.29	41	NO	NO	NO	NO	NO	9	9	M
AM-0740	non reactive			neg	0.06	53	NO	NO	NO	NO	NO	9	9	M
AM-0741	non reactive			neg	0.2	43	NO	NO	NO	NO	NO	NO	NO	M
AM-0742	non reactive			neg	0.25	54	9	9	9	9	9	9	9	M
AM-0743	non reactive			neg	0.27	42	NO	NO	NO	NO	NO	9	9	M
AM-0744	non reactive			neg	0.35	57	NO	YES	NO	YES	YES	9	9	M
AM-0745	non reactive			neg	0.02	42	YES	NO	NO	NO	NO	YES	9	M
AM-0746	non reactive			neg	0.14	33	NO	NO	NO	NO	NO	YES	9	F
AM-0747	non reactive			pos	1.25	57	NO	NO	NO	NO	NO	9	9	M
AM-0748	non reactive			neg	0.18	49	NO	NO	NO	NO	YES	NO	NO	M
AM-0749	non reactive			neg	0.38	55	NO	NO	NO	YES	YES	NO	NO	M
AM-0751	non reactive			neg	0.15	57	NO	NO	NO	NO	NO	NO	NO	M
AM-0752	non reactive			neg	0.21	57	NO	NO	NO	NO	NO	YES	NO	M
AM-0753	non reactive			neg	0.26	40	NO	NO	NO	NO	NO	9	9	M
AM-0607*_836	Positive	22.30	23.09	neg	0.56	47	YES	9	9	YES	YES	YES	NO	F
AM-0757	non reactive			neg	0.2	38	NO	NO	NO	NO	YES	9	9	M
AM-0757	non reactive			neg		38	NO	NO	NO	YES	YES	9	9	M
AM-0758	non reactive			neg	0.24	46	NO	NO	NO	NO	NO	9	9	M
AM-0759	non reactive			neg	0.24	25	NO	NO	NO	NO	NO	9	9	M
AM-0760	non reactive			neg	0.19	53	NO	NO	9	9	9	NO	NO	M
AM-0761	non reactive			neg	0.24	53	NO	NO	NO	9	YES	9	9	M
AM-0762	non reactive			neg	0.35	24	NO	NO	NO	NO	YES	NO	NO	F
AM-0762	non reactive			neg		24	NO	YES	NO	YES	YES	NO	NO	F
AM-0763	non reactive			neg	0.32	32	NO	NO	NO	NO	NO	9	9	M
AM-0764	non reactive			neg	0.26	45	NO	YES	NO	NO	NO	NO	NO	M
AM-0764	non reactive			neg		46	NO	N	NO	YES	YES	NO	NO	M
AM-0765	non reactive			neg	0.25	51	NO	NO	NO	NO	NO	9	9	M
AM-0766	non reactive			neg	0.28	31	NO	NO	NO	NO	NO	9	9	M
AM-0767	non reactive			neg	0.38	39	NO	NO	NO	NO	NO	9	9	M
AM-0768	non reactive			neg	0.28	39	NO	NO	NO	NO	NO	NO	NO	M
AM-0769	non reactive			neg	0.26	50	NO	NO	NO	NO	NO	9	9	M
AM-0770	non reactive			neg	0.15	24	NO	NO	NO	NO	NO	9	9	M
AM-1185	Positive	22.7	24.43	neg	0.92	11	9	9	9	NO	9	9	9	F
AM-0772	non reactive			neg	0.26	39	NO	NO	NO	NO	NO	NO	NO	M
AM-0773	non reactive			neg	0.22	43	NO	NO	NO	NO	NO	9	9	M
AM-0773	non reactive			neg		44	NO	NO	NO	YES	YES	9	9	M
AM-0774	non reactive			neg	0.23	48	NO	NO	NO	9	9	9	9	M
AM-0775	non reactive			neg	0.24	25	NO	NO	NO	NO	NO	9	9	M
AM-0776	non reactive			neg	0.27	54	9	9	9	9	9	9	9	M
AM-0777	non reactive			neg	0.29	40	NO	NO	NO	NO	NO	9	9	M
AM-0778	non reactive			neg	0.22	34	NO	NO	NO	NO	NO	9	9	M
AM-0779	non reactive			neg	0.51	36	NO	NO	NO	NO	NO	9	9	M
AM-0781	non reactive			neg	0.3	37	NO	NO	NO	9	NO	9	9	M
AM-0782	non reactive			neg	0.3	51	NO	NO	NO	NO	NO	9	9	M
AM-0783	non reactive			neg	0.32	42	NO	NO	NO	9	9	9	9	M
AM-0784	non reactive			neg	0.25	24	NO	NO	NO	NO	NO	9	9	M
AM-0785	non reactive			neg	0.25	47	NO	NO	NO	YES	NO	NO	NO	M
AM-0786	non reactive			neg	0.34	69	NO	NO	NO	YES	NO	NO	YES	F
AM-0787	non reactive		neg	neg		53	9	9	9	9	9	9	9	M
AM-0790	non reactive			neg	0.28	41	NO	NO	NO	NO	NO	NO	NO	F
AM-0791	non reactive			neg	0.32	48	NO	NO	NO	NO	NO	9	YES	M
AM-0792	non reactive			neg	0.23	35	9	NO	NO	NO	NO	9	9	M
AM-0793	non reactive			neg	0.56	48	NO	NO	NO	YES	NO	NO	9	M
AM-0794	non reactive			neg	0.47	31	NO	NO	NO	NO	NO	9	9	M
AM-0795	non reactive			neg	0.3	31	NO	NO	NO	NO	NO	9	9	F
AM-0796	non reactive			neg	0.26	44	NO	NO	NO	NO	NO	9	9	M
AM-0797	non reactive			neg	0.3	37	NO	NO	NO	NO	NO	NN 9	NN 9	F
AM-0797	non reactive			neg		37	NO	NO	NO	NO	NO	NON	NON	F
AM-0799	non reactive			neg	0.33	52	NO	NO	NO	NO	NO	9	9	M
AM-0800	non reactive			neg	0.32	56	NO	NO	NO	NO	NO	9	9	F
AM-0801	non reactive			neg	0.45	39	NO	NO	NO	NO	NO	N	N	M
AM-0802	non reactive			neg	0.29	42	NO	NO	NO	NO	NO	9	9	M
AM-0803	non reactive			neg	0.32	61	9	YES	NO	NO	NO	NO	NO	F
AM-0804	non reactive			neg	0.23	49	NO	YES	NO	NO	NO	NO	NO	M
AM-0804	non reactive			neg		49	NO	NO	NO	NO	NO	NO	NO	M
AM-0805	non reactive			neg	0.33	48	NO	NO	NO	NO	NO	9	9	M
AM-0805	non reactive			neg		48	NO	NO	NO	NO	NO	9	9	M
AM-0806	non reactive			neg	0.37	34	NO	NO	NO	NO	NO	NO	NO	M
AM-0807	non reactive			neg	0.34	28	NO	NO	NO	NO	NO	9	9	M
AM-0808	non reactive			neg	0.35	36	9	9	9	9	9	9	9	M
AM-0809	non reactive			neg	0.3	49	NO	NO	NO	NO	NO	9	9	M
AM-0810	non reactive			neg	0.28	19	NO	YES	YES	NO	NO	9	9	M
AM-0811	non reactive			neg	0.3	56	NO	NO	NO	NO	NO	9	9	M
AM-0812	non reactive			neg	0.51	51	NO	YES	NO	YES	YES	9	9	M
AM-0813	non reactive			neg	0.22	49	NO	NO	NO	NO	NO	9	9	M
AM-0814	non reactive			neg	0.19	47	NO	NO	NO	NO	NO	NO	NO	M
AM-0815	non reactive			neg	0.27	47	NO	NO	NO	NO	NO	9	9	M
AM-0816	non reactive			neg	0.39	25	NO	NO	NO	NO	NO	9	9	F
AM-0817	non reactive			neg	0.3	54	NO	NO	NO	NO	YES	9	9	M
AM-0818	non reactive			neg	0.31	42	NO	NO	NO	9	9	9	9	F
AM-0819	non reactive			neg	0.16	56	NO	NO	NO	NO	NO	9	9	M
AM-0820	non reactive			neg	0.29	48	YES	NO	NO	NO	NO	YES	9	M
AM-0821	non reactive			neg		47	NO	NO	NO	NO	NO	NO	NO	M
AM-0822	non reactive			neg	0.19	49	NO	NO	NO	NO	NO	9	9	M
AM-0822	non reactive			neg		49	NO	NO	NO	NO	NO	9	9	M
AM-0823	non reactive			neg	0.29	59	NO	NO	NO	NO	NO	NO	NO	M
AM-0824	non reactive			neg	0.18	42	NO	NO	NO	NO	NO	NO	NO	M
AM-0824	non reactive			neg		42	NO	NO	NO	NO	NO	9	9	M
AM-0825	non reactive			neg	0.22	46	NO	NO	NO	NO	NO	9	9	M
AM-0826	non reactive			neg	0.26	31	NO	NO	NO	NO	NO	9	9	M
AM-0827	non reactive			neg	0.11	31	NO	NO	NO	NO	NO	9	9	M
AM-0828	non reactive			neg	0.3	40	NO	NO	NO	NO	NO	9	9	M
AM-0829	non reactive			neg	0.23	43	NO	NO	NO	NO	NO	9	9	M
AM-0830	non reactive			neg	0.18	51	NO	NO	NO	NO	NO	NO	9	F
AM-0830	non reactive			neg		52	9	9	9	9	9	9	9	F
AM-0831	non reactive			neg	0.24	55	NO	NO	NO	NO	NO	9	9	M
AM-0832	non reactive			neg	0.15	37	NO	NO	NO	NO	NO	9	9	M
AM-0833	non reactive			neg	0.34	50	9	9	9	NO	NO	9	9	F
AM-0833	non reactive			neg		48	NO	NO	NO	NO	NO	9	9	M
AM-0834	non reactive			neg	0.21	48	NO	NO	NO	NO	NO	NO	9	M
AM-0835	non reactive			neg	0.17	49	NO	NO	NO	NO	NO	9	9	M
AM-0836	non reactive			neg	0.3	25	NO	NO	NO	NO	NO	9	9	M
AM-0837	non reactive			neg	0.17	33	NO	YES	YES	NO	NO	9	9	M
AM-0838	non reactive			neg	0.23	25	NO	NO	NO	NO	NO	NO	NO	M
AM-0839	non reactive			neg	0.16	37	NO	NO	NO	NO	NO	9	9	M
AM-0840	non reactive			neg		51	NO	NO	NO	NO	NO	9	9	M
AM-0841	non reactive			neg		25	NO	NO	NO	NO	NO	9	9	F
AM-0844	non reactive			neg	0.3	53	NO	YES	NO	YES	YES	9	9	M
AM-0845	non reactive			neg	0.22	47	NO	YES	NO	NO	NO	9	9	M
AM-0846	non reactive			neg	0.19	47	NO	NO	NO	9	9	NO	NO	M
AM-0847	non reactive			neg	0.35	36	NO	YES	YES	NO	NO	9	9	M
AM-0848	non reactive			neg	0.3	50	NO	NO	NO	NO	YES	9	9	M
AM-0849	non reactive			neg	0.31	55	NO	NO	NO	NO	NO	NO	NO	M
AM-0850	non reactive			neg	0.28	44	NO	NO	NO	NO	NO	9	YES	M
AM-0851	non reactive			neg	0.26	32	NO	YES	YES	NO	NO	9	9	F
AM-0261	Positive	23.49	24.7	POS	16.46	42	YES	NO	NO	NO	NO	YES	9	M
AM-0853	non reactive			neg	0.19	41	NO	NO	NO	NO	NO	9	9	M
AM-0854	non reactive			neg	0.3	51	NO	NO	NO	NO	NO	9	YES	M
AM-0855	non reactive			neg	0.23	51	NO	NO	NO	NO	NO	9	9	M
AM-0855	non reactive			neg		51	NO	NO	NO	NO	NO	9	9	M
AM-0856	non reactive			neg	0.17	38	NO	NO	NO	NO	NO	9	9	M
AM-0857	non reactive			neg	0.21	46	NO	NO	NO	NO	YES	9	9	M
AM-0858	non reactive			pos	1.52	41	NO	YES	NO	NO	NO	9	9	M
AM-0859	non reactive			neg	0.33	41	NO	NO	NO	NO	NO	9	9	M
AM-0860	non reactive			neg	0.47	46	NO	NO	NO	NO	NO	NO	YES	F
AM-0861	non reactive			neg	0.5	30	NO	NO	NO	YES	YES	NO	NO	F
AM-0862	non reactive			neg	0.25	46	NO	NO	NO	NO	NO	NO	9	M
AM-0863	non reactive			neg	0.48	25	NO	NO	NO	YES	YES	9	9	F
AM-0864	non reactive			neg	0.26	49	NO	NO	NO	NO	NO	9	9	M
AM-1386	Positive	27.37	25.07	POS	5.98	30	NO	YES	YES	NO	NO	9	9	M
AM-0866	non reactive			neg	0.18	40	NO	NO	NO	NO	NO	9	9	M
AM-0868	non reactive			neg	0.35	39	NO	NO	NO	NO	NO	9	9	M
AM-0869	non reactive			neg	0.39	45	NO	NO	NO	NO	NO	9	9	M
AM-0871	non reactive			neg	0.41	27	NO	NO	NO	NO	NO	9	9	M
AM-0872	non reactive			neg	0.2	53	NO	NO	NO	NO	NO	9	9	M
AM-0873	non reactive			neg	0.36	26	NO	NO	NO	NO	NO	9	9	M
AM-0874	non reactive			neg	0.22	30	NO	NO	NO	NO	NO	9	9	M
AM-0875	non reactive			neg	0.36	47	NO	NO	9	9	9	9	9	M
AM-0876	non reactive			neg	0.17	40	9	9	9	9	9	9	9	M
AM-0877	non reactive			neg	0.26	48	NO	NO	NO	NO	NO	9	9	M
AM-0879	non reactive			neg	0.22	49	NO	NO	NO	NO	NO	9	9	M
AM-0880	non reactive			neg	0.19	47	NO	NO	NO	NO	NO	9	9	M
AM-0880	non reactive			neg		47	NO	NO	NO	NO	NO	9	9	M
AM-0143	Positive	24.86	25.36	neg	0.44	16	NO	YES	YES	NO	NO	9	9	M
AM-0883	non reactive			neg	0.17	48	NO	NO	NO	NO	NO	NO	9	M
AM-0884	non reactive			neg	0.23	42	NO	NO	NO	NO	NO	9	9	M
AM-0885	non reactive			neg	0.21	53	NO	NO	NO	9	YES	NO	NO	M
AM-0886	non reactive			neg	0.23	23	NO	YES	YES	YES	YES	9	9	M
AM-0887	non reactive			neg	0.25	27	NO	NO	NO	YES	YES	9	9	M
AM-0888	non reactive			neg	0.2	34	NO	NO	NO	NO	NO	9	9	M
AM-0890	non reactive			neg	0.32	46	NO	9	NO	NO	YES	9	YES	M
AM-0891	non reactive			neg	0.27	41	NO	NO	NO	NO	NO	NO	9	M
AM-0892	non reactive			neg	0.22	41	NO	NO	NO	NO	NO	9	9	F
AM-0893	non reactive			neg	0.22	39	NO	NO	NO	NO	NO	9	9	M
AM-0894	non reactive			neg	0.31	39	9	NO	NO	NO	NO	9	9	M
AM-0895	non reactive			neg	0.23	32	NO	NO	NO	NO	NO	9	9	M
AM-0896	non reactive			neg	0.21	53	NO	NO	NO	NO	NO	9	9	M
AM-0897	non reactive			neg	0.29	40	NO	NO	NO	NO	NO	9	9	M
AM-0898	non reactive			neg	0.16	49	9	9	9	9	9	9	9	M
AM-0899	non reactive			neg	0.27	46	NO	NO	NO	NO	NO	9	9	M
AM-0900	non reactive			neg	0.21	46	NO	NO	NO	NO	NO	NO	NO	M
AM-0903	non reactive			neg	0.42	32	NO	NO	NO	NO	NO	9	9	M
AM-0904	non reactive			neg	0.14	50	NO	NO	NO	NO	NO	9	9	M
AM-0904	non reactive			neg		50	NO	NO	NO	NO	NO	9	9	M
AM-0905	non reactive			neg	0.25	32	NO	NO	NO	NO	NO	9	9	F
AM-0906	non reactive			neg	0.28	44	NO	NO	NO	NO	NO	9	9	F
AM-0906	non reactive			neg		44	NO	NO	NO	NO	NO	9	9	F
AM-0907	non reactive			neg	0.21	48	NO	NO	NO	NO	NO	9	9	M
AM-0907	non reactive			neg		48	NO	NO	NO	NO	NO	9	9	M
AM-0908	non reactive			neg	0.29	49	NO	NO	NO	NO	NO	NO	NO	M
AM-0909	non reactive			neg	0.05	55	NO	NO	NO	NO	NO	9	9	M
AM-0910	non reactive			neg	0.42	59	NO	NO	NO	NO	NO	NO	NO	M
AM-0911	non reactive			neg	0.23	27	NO	NO	NO	NO	NO	9	9	M
AM-0912	non reactive			neg	0.18	52	NO	NO	NO	NO	NO	9	9	M
AM-0913	non reactive			neg	0.22	34	NO	NO	NO	NO	NO	9	9	M
AM-0918	non reactive			neg	0.29	22	NO	NO	NO	YES	YES	9	9	M
AM-0921	non reactive			neg	0.22	50	NO	NO	NO	NO	NO	9	9	M
AM-0922	non reactive			neg	0.42	30	NO	NO	NO	NO	NO	9	9	M
AM-0923	non reactive			neg	0.27	29	NO	NO	NO	NO	NO	9	9	M
AM-0924	non reactive			neg	0.3	30	NO	NO	NO	NO	NO	YES	9	M
AM-0925	non reactive			neg	0.31	29	NO	NO	NO	NO	NO	9	9	F
AM-0926	non reactive			neg	0.28	27	NO	NO	NO	NO	NO	9	9	M
AM-0927	non reactive			neg	0.31	28	NO	YES	NO	NO	NO	NO	NO	M
AM-0928	non reactive			neg	0.22	55	NO	NO	NO	NO	NO	NO	NO	M
AM-0929	non reactive			neg	0.27	31	NO	NO	NO	NO	NO	NO	9	M
AM-0930	non reactive			neg	0.5	48	NO	NO	NO	NO	9	9	9	M
AM-0931	non reactive			neg	0.21	47	NO	NO	NO	NO	NO	NO	NO	M
AM-0932	non reactive			neg	0.29	53	NO	NO	NO	NO	9	9	9	M
AM-0933	non reactive			neg	0.3	48	NO	NO	NO	NO	NO	9	YES	M
AM-0935	non reactive			neg	0.42	48	NO	YES	YES	NO	NO	NO	NO	M
AM-0936	non reactive			neg	0.38	34	NO	NO	NO	NO	NO	9	9	M
AM-0937	non reactive			neg	0.39	56	NO	NO	NO	NO	NO	9	9	M
AM-0938	non reactive			neg	0.29	61	NO	NO	NO	NO	NO	9	9	F
AM-0939	non reactive			neg	0.57	44	9	9	9	9	9	9	9	M
AM-0939	non reactive			neg		44	9	9	9	9	9	9	9	M
AM-0940	non reactive			neg	0.52	37	NO	NO	NO	NO	NO	9	9	M
AM-0941	non reactive			neg	0.24	42	9	YES	YES	NO	NO	9	9	M
AM-0942	non reactive			neg	0.29	58	NO	NO	NO	NO	NO	9	YES	M
AM-0943	non reactive			neg	0.3	26	NO	NO	NO	NO	NO	NO	NO	M
AM-0944	non reactive			pos	1.21	46	NO	NO	9	NO	NO	9	9	F
AM-0945	non reactive			neg	0.38	36	NO	NO	NO	NO	NO	NO	NO	M
AM-0946	non reactive			neg	0.42	56	NO	NO	NO	NO	YES	NO	NO	M
AM-0947	non reactive			neg	0.25	51	NO	NO	NO	NO	NO	9	9	F
AM-0948	non reactive			neg	0.29	48	NO	NO	NO	NO	NO	NO	9	M
AM-0949	non reactive			neg	0.17	47	NO	NO	NO	NO	NO	9	9	M
AM-0950	non reactive			neg	0.34	44	NO	NO	NO	NO	NO	9	9	M
AM-0951	non reactive			neg	0.19	52	NO	NO	NO	9	9	9	9	M
AM-0952	non reactive			neg	0.33	49	NO	NO	NO	NO	NO	NO	NO	M
AM-1397	Positive	24.38	25.56	POS	12.74	54	9	9	9	9	9	9	9	M
AM-0954	non reactive			neg	0.22	50	NO	NO	NO	NO	NO	YES	YES	M
AM-0955	non reactive			neg	0.32	53	NO	NO	NO	YES	YES	9	9	M
AM-0956	non reactive			neg	0.15	55	9	NO	NO	NO	NO	NO	NO	M
AM-0957	non reactive			neg	0.46	49	NO	NO	NO	NO	NO	9	9	M
AM-0959	non reactive			neg	0.38	55	NO	NO	NO	NO	NO	NO	NO	M
AM-0960	non reactive			neg	0.63	31	NO	YES	YES	NO	NO	9	YES	M
AM-0961	non reactive			neg	0.24	55	NO	NO	NO	NO	NO	9	YES	M
AM-0962	non reactive			neg	0.88	53	NO	NO	NO	NO	NO	9	YES	M
AM-0963	non reactive			neg	0.13	52	NO	NO	NO	NO	NO	NO	NO	M
AM-0964	non reactive			neg	0.18	48	NO	NO	NO	NO	NO	9	9	M
AM-0965	non reactive			neg	0.28	48	9	9	YES	NO	NO	9	9	M
AM-0966	non reactive			neg	0.2	51	NO	NO	NO	NO	NO	NO	NO	M
AM-0967	non reactive			neg	0.22	46	NO	YES	NO	NO	NO	9	9	F
AM-0968	non reactive			neg	0.76	66	NO	YES	NO	YES	YES	9	YES	F
AM-0969	non reactive			neg	0.34	20	NO	NO	NO	NO	NO	NO	NO	M
AM-0970	non reactive			neg	0.34	43	NO	NO	NO	NO	NO	NO	NO	M
AM-0971	non reactive			neg	0.22	36	NO	YES	NO	9	YES	9	9	M
AM-0972	non reactive			neg	0.39	36								M
AM-0973	non reactive			neg	0.37	40	NO	NO	NO	NO	NO	9	9	M
AM-0974	non reactive			neg	0.16	56	NO	NO	NO	NO	NO	NO	NO	F
AM-0975	non reactive			neg	0.25	20	NO	NO	NO	NO	YES	NO	NO	F
AM-0976	non reactive			neg	0.36	43	NO	NO	NO	NO	NO	NO	NO	M
AM-0977	non reactive			neg	0.23	51	NO	NO	NO	NO	NO	NO	NO	M
AM-0978	non reactive			neg	0.39	51	NO	NO	NO	NO	NO	NON	NO	M
AM-0979	non reactive			neg	0.34	46	NO	NO	NO	NO	NO	9	9	M
AM-0980	non reactive			neg	0.2	41	NO	NO	NO	NO	NO	NO	NO	M
AM-0981	non reactive			neg	0.33	48	NO	NO	NO	NO	NO	NO	NO	M
AM-0982	non reactive			neg	0.24	38	NO	NO	NO	NO	NO	9	9	M
AM-0983	non reactive			neg	0.28	47	NO	NO	NO	9	9	NO	NO	M
AM-0984	non reactive			neg	0.25	38	NO	NO	NO	9	9	NO	NO	M
AM-0985	non reactive			neg	0.17	41	NO	NO	NO	NO	NO	9	9	M
AM-0986	non reactive			neg	0.2	53	NO	NO	NO	NO	YES	NO	NO	M
AM-0987	non reactive			neg	0.21	48	NO	NO	NO	NO	NO	9	9	M
AM-0988	non reactive			neg	0.28	52	NO	NO	NO	NO	NO	NO	YES	M
AM-0989	non reactive			neg	0.3	49	NO	NO	NO	NO	YES	9	YES	M
AM-0990	non reactive			neg	0.26	38	NO	NO	NO	NO	NO	9	9	M
AM-0990	non reactive			neg		38	YES	NO	NO	YES	YES	YES	9	M
AM-0991	non reactive			neg	0.34	47	NO	NO	NO	NO	YES	9	9	M
AM-0992	non reactive			neg	0.17	26	NO	NO	NO	NO	NO	9	9	F
AM-0993	non reactive			neg	0.24	51	NO	NO	NO	NO	NO	NO	NO	M
AM-0994	non reactive			neg	0.25	50	9	9	9	9	9	9	9	M
AM-0995	non reactive			pos	1.6	45	9	9	9	9	9	9	9	F
AM-0996	non reactive			neg	0.4	52	NO	NO	NO	NO	NO	NO	NO	M
AM-0997	non reactive			neg	0.63	41	NO	NO	NO	NO	NO	NO	NO	M
AM-0998	non reactive			neg	0.77	53	NO	NO	NO	NO	NO	NO	NO	M
AM-1000	non reactive			neg	0.22	58	9	NO	NO	NO	NO	9	9	M
AM-1001	non reactive			neg	0.25	22	NO	NO	NO	YES	YES	9	9	M
AM-0355	Positive	26.00	26.00	POS	46.35	21	YES	NO	NO	NO	NO	9	9	M
AM-1002	non reactive			neg	0.32	26	NO	NO	NO	NO	NO	9	9	M
AM-1003	non reactive			neg	0.17	49	NO	NO	NO	NO	NO	9	9	M
AM-1004	non reactive			neg	0.2	51	NO	NO	NO	NO	YES	YES	9	M
AM-1005	non reactive			neg	0.3	36	NO	NO	NO	NO	NO	9	9	M
AM-1006	non reactive			neg	0.21	39	NO	NO	NO	NO	NO	9	9	F
AM-1007	non reactive			neg		48	NO	NO	NO	NO	NO	NO	YES	M
AM-1008	non reactive			neg		56	NO	NO	NO	NO	NO	9	9	M
AM-1009	non reactive			neg		49	NO	NO	NO	NO	NO	NON	NON	M
AM-1011	non reactive			neg	0.39	49	NO	NO	NO	NO	NO	9	YES	M
AM-1011	non reactive			neg		49	NO	NO	NO	NO	NO	9	YES	M
AM-1012	non reactive			neg	0.33	52	NO	NO	NO	NO	NO	9	9	M
AM-1013	non reactive			neg	0.34	46	NO	NO	NO	NO	NO	9	9	M
AM-1014	non reactive			neg	0.28	44	NO	NO	NO	NO	NO	9	9	M
AM-1015	non reactive			neg	0.24	39	NO	NO	NO	NO	NO	9	9	M
AM-1016	non reactive			neg	0.36	46	NO	NO	NO	NO	NO	NO	YES	M
AM-1018	non reactive			neg	0.21	45	NO	NO	NO	NO	NO	9	9	M
AM-1019	non reactive			neg	0.73	26	NO	NO	NO	NO	NO	9	9	M
AM-1020	non reactive			neg	0.53	57	9	NO	NO	YES	YES	YES	YES	M
AM-1022	non reactive			neg	0.32	48	NO	NO	NO	YES	YES	9	9	M
AM-1023	non reactive			neg	0.22	52	NO	NO	NO	NO	NO	NO	NO	M
AM-1024	non reactive			neg	0.25	30	NO	NO	NO	NO	NO	9	9	M
AM-1026	non reactive			neg	0.21	42	NO	NO	NO	YES	YES	NO	NO	M
AM-1027	non reactive			neg	0.16	42	NO	NO	NO	YES	YES	NO	NO	M
AM-1028	non reactive			neg	0.18	53	NO	NO	NO	NO	NO	9	YES	M
AM-1029	non reactive			neg	0.28	45	9	9	9	9	9	NO	9	M
AM-1030	non reactive			neg	0.23	31	NO	NO	NO	NO	NO	NO	NO	M
AM-1030	non reactive			neg		31	NO	NO	NO	NO	NO	NO	9	M
AM-1031	non reactive			neg	0.24	29	NO	NO	NO	NO	NO	9	9	M
AM-1031	non reactive			neg		29	NO	NO	NO	NO	NO	9	9	M
AM-1032	non reactive			neg	0.31	25	NO	NO	NO	NO	NO	NO	NO	M
AM-1032	non reactive			neg		25	NO	NO	NO	NO	NO	NO	NO	M
AM-1033	non reactive			neg	0.16	27	NO	NO	NO	NO	NO	9	9	M
AM-1033	non reactive			neg		27	NO	NO	NO	NO	NO	9	9	M
AM-1034	non reactive			neg	0.08	25	NO	NO	NO	NO	NO	9	9	M
AM-1034	non reactive			neg		25	NO	NO	NO	NO	NO	9	9	M
AM-1035	non reactive			neg	0.35	26	NO	NO	NO	NO	NO	9	9	M
AM-1035	non reactive			neg		26	NO	NO	NO	NO	NO	9	9	M
AM-1036	non reactive			neg	0.09	25	NO	NO	NO	NO	NO	9	9	M
AM-1036	non reactive			neg		25	NO	NO	NO	NO	NO	9	9	M
AM-1037	non reactive			neg	0.17	51	NO	NO	NO	NO	NO	9	9	M
AM-1038	non reactive			neg	0.22	51	NO	NO	NO	NO	NO	9	9	M
AM-1039	non reactive			neg	0.1	56	NO	NO	NO	NO	NO	NO	NO	M
AM-1040	non reactive			neg	0.13	45	NO	NO	NO	9	9	9	9	F
AM-1040	non reactive			neg		45	NO	NO	NO	NO	NO	YES	9	F
AM-1041	non reactive			neg	0.25	52	NO	NO	NO	NO	NO	NO	NO	M
AM-1042	non reactive			neg	0.27	26	NO	NO	NO	NO	NO	9	9	M
AM-1043	non reactive			neg	0.05	28	NO	NO	NO	NO	NO	9	9	M
AM-1044	non reactive			neg	0.12	31	NO	NO	NO	NO	NO	9	9	M
AM-1045	non reactive			neg	0.2	49	NO	NO	NO	NO	NO	NO	NO	M
AM-1046	non reactive			neg	0.17	53	9	NO	NO	NO	NO	9	NO	M
AM-1047	non reactive			neg	0.23	56	NO	YES	NO	NO	NO	NO	NO	M
AM-1048	non reactive			neg	0.18	55	NO	NO	NO	NO	NO	9	9	M
AM-1049	non reactive			neg	0.16	17	NO	NO	NO	NO	NO	YES	9	F
AM-1050	non reactive			neg	0.31	50	NO	NO	NO	NO	NO	9	9	F
AM-1051	non reactive			neg	0.29	44	NO	NO	NO	NO	NO	9	9	M
AM-1052	non reactive			neg	0.37	50	NO	NO	NO	NO	NO	NO	YES	M
AM-1053	non reactive			neg	0.11	51	NO	NO	NO	NO	NO	9	YES	M
AM-1054	non reactive			neg	0.24	54	NO	NO	NO	NO	NO	NO	YES	M
AM-1055	non reactive			neg	0.32	51	NO	NO	NO	NO	NO	9	9	M
AM-1056	non reactive			neg	0.26	38	NO	NO	NO	NO	NO	NO	NO	M
AM-1057	non reactive			neg	0.31	36	9	9	9	NO	NO	9	9	M
AM-1058	non reactive			neg	0.22	41	NO	YES	YES	NO	NO	NO	NO	M
AM-0617	Positive	26.73	26.54	pos	1.18	39	NO	YES	NO	NO	NO	9	9	M
AM-0142	Positive	27.85	27.78	neg	0.95	51	YES	YES	YES	NO	NO	9	9	M
AM-1061	non reactive			neg	0.21	37	NO	NO	NO	NO	NO	9	9	M
AM-1062	non reactive			neg	0.11	40	NO	NO	NO	NO	NO	YES	9	M
AM-1063	non reactive			neg	0.27	54	NO	YES	NO	NO	NO	9	9	M
AM-1064	non reactive			neg	0.31	55	NO	9	NO	NO	NO	9	9	M
AM-1065	non reactive			neg	0.29	29	NO	NO	NO	NO	NO	9	9	M
AM-1065	non reactive			neg	0.47	29	NO	NO	NO	NO	NO	9	9	M
AM-1065	non reactive			neg		29	NO	NO	NO	NO	NO	9	9	M
AM-1066	non reactive			neg	0.17	51	NO	NO	NO	NO	NO	9	9	M
AM-1067	non reactive			neg	0.12	43	NO	NO	NO	NO	NO	NO	YES	M
AM-1068	non reactive			neg	0.26	26	NO	NO	NO	NO	NO	NO	NO	M
AM-1068	non reactive			neg		26	NO	NO	NO	NO	NO	9	9	M
AM-1070	non reactive			neg	0.13	57	NO	NO	NO	NO	NO	NO	NO	F
AM-1071	non reactive			neg	0.21	20	NO	NO	NO	NO	NO	NO	NO	M
AM-1072	non reactive			neg	0.09	27	NO	NO	NO	NO	NO	NO	NO	M
AM-1073	non reactive			neg	0.31	39	NO	NO	NO	NO	NO	NO	NO	F
AM-1073	non reactive			neg		39	NO	NO	NO	NO	NO	9	9	F
AM-1074	non reactive			neg	0.18	35	NO	NO	NO	NO	NO	NO	NO	F
AM-1075	non reactive			neg	0.21	56	NO	NO	NO	NO	YES	NO	NO	M
AM-1076	non reactive			neg	0.04	28	NO	NO	NO	NO	NO	NO	NO	F
AM-1077	non reactive			neg	0.21	17	NO	YES	YES	NO	NO	NO	NO	F
AM-1078	non reactive			neg	0.66	23	NO	YES	9	NO	NO	9	9	M
AM-1079	non reactive			neg	0.29	37	NO	YES	YES	NO	NO	9	9	M
AM-1080	non reactive			neg	0.22	46	9	YES	YES	NO	NO	9	9	M
AM-1081	non reactive			neg	0.21	43	NO	NO	NO	NO	NO	9	9	F
AM-1082	non reactive			neg	0.13	42	NO	NO	NO	NO	NO	9	9	M
AM-1082	non reactive			neg		42	NO	NO	NO	NO	NO	9	9	M
AM-1083	non reactive			neg	0.25	54	9	9	9	9	9	9	9	M
AM-1084	non reactive			neg	0.15	52	9	9	9	9	9	9	9	F
AM-1085	non reactive			neg	0.12	50	9	9	9	9	9	9	9	M
AM-1086	non reactive			neg	0.23	41	9	9	9	9	9	9	9	M
AM-1088	non reactive			neg	0.16	51	NO	9	NO	NO	NO	9	9	M
AM-1089	non reactive			neg	0.18	42	NO	YES	YES	NO	NO	NO	9	M
AM-1090	non reactive			neg	0.23	58	NO	NO	NO	NO	NO	NO	NO	M
AM-1091	non reactive			neg	0.26	49	NO	NO	NO	NO	NO	NO	NO	M
AM-1091	non reactive			neg		49	NO	NO	NO	NO	NO	NON	NON	M
AM-1092	non reactive			neg	0.19	28	NO	NO	NO	NO	NO	9	9	M
AM-1093	non reactive			neg	0.26	39	NO	NO	NO	NO	NO	9	YES	M
AM-1094	non reactive			neg	0.14	50	NO	NO	NO	NO	NO	NO	YES	M
AM-1094	non reactive			neg		50	NO	NO	NO	9	YES	YES	YES	M
AM-1094	non reactive			neg		46	9	9	9	9	9	9	9	M
AM-0258	Positive	29.60	29.9	neg	0.23	43	YES	9	YES	9	9	9	9	M
AM-1096	non reactive			neg	0.15	41	NO	NO	NO	NO	NO	9	9	M
AM-1097	non reactive			neg	0.27	49	NO	NO	NO	NO	NO	9	9	M
AM-1098	non reactive			neg	0.28	41	NO	NO	NO	NO	NO	9	YES	M
AM-1099	non reactive			neg	0.11	42	9	9	9	9	9	NO	NO	M
AM-1100	non reactive			neg	0.18	57	NO	NO	NO	NO	NO	9	9	F
AM-1100	non reactive			neg		57	NO	NO	NO	NO	NO	9	9	M
AM-1101	non reactive			neg	0.29	55	NO	NO	NO	NO	NO	YES	YES	F
AM-1101	non reactive			neg		55	NO	NO	NO	NO	NO	9	9	F
AM-1102	non reactive			neg	0.19	62	NO	NO	NO	NO	9	YES	9	F
AM-1103	non reactive			neg	0.16	60	NO	NO	NO	9	9	YES	YES	F
AM-1104	non reactive			neg	0.32	33	NO	NO	NO	NO	NO	9	9	M
AM-1105	non reactive			neg	0.24	50	NO	NO	NO	NO	NO	9	9	M
AM-1106	non reactive			neg	0.28	49	NO	NO	NO	NO	NO	9	9	M
AM-1107	non reactive			neg	0.26	53	NO	NO	NO	NO	NO	9	YES	M
AM-1108	non reactive			neg	0.37	52	NO	NO	NO	9	9	9	YES	M
AM-1109	non reactive			neg	0.21	58	NO	NO	NO	NO	YES	9	9	M
AM-1110	non reactive			neg	0.19	52	NO	NO	NO	NO	YES	NO	9	M
AM-1111	non reactive			neg	0.2	39	NO	NO	NO	9	9	9	9	M
AM-1112	non reactive			neg	0.27	26	NO	NO	NO	9	NO	9	9	M
AM-1113	non reactive			neg	0.46	44	NO	NO	NO	NO	YES	NO	NO	M
AM-1114	non reactive			neg	0.33	57	NO	NO	NO	NO	YES	NO	NO	M
AM-1115	non reactive			neg	0.21	44	9	NO	NO	YES	YES	NO	NO	M
AM-1116	non reactive			neg	0.24	55	NO	NO	NO	NO	YES	9	9	M
AM-1117	non reactive			neg	0.22	55	NO	NO	NO	NO	YES	NON	YES	M
AM-1118	non reactive			neg	0.45	23	9	NO	NO	NO	YES	YES	9	F
AM-1119	non reactive			neg	0.43	50	NO	NO	NO	9	YES	9	YES	F
AM-0080	Positive	32.29	30.02	neg	0.32	54	9	YES	YES	9	9	9	YES	M
AM-1121	non reactive			neg	0.19	41	NO	NO	NO	NO	NO	NO	NO	M
AM-1121	non reactive			neg		41	NO	NO	NO	NO	NO	NO	NO	M
AM-1122	non reactive			neg	0.29	35	NO	NO	NO	NO	NO	9	9	M
AM-1123	non reactive			neg	0.27	38	NO	NO	NO	NO	NO	9	9	M
AM-1124	non reactive			neg	0.28	49	NO	NO	NO	NO	NO	9	YES	M
AM-1125	non reactive			neg	0.19	45	NO	NO	NO	NO	NO	9	9	M
AM-1126	non reactive			neg	0.32	50	NO	NO	NO	NO	NO	NON	NON	M
AM-1127	non reactive			neg	0.1	41	NO	NO	NO	NO	NO	NO	NO	M
AM-1128	non reactive			neg	0.21	57	NO	NO	NO	NO	NO	NO	NO	M
AM-1129	non reactive			neg	0.25	54	NO	NO	NO	NO	NO	NO	YES	M
AM-1130	non reactive			neg	0.3	45	NO	NO	NO	NO	NO	9	9	M
AM-1131	non reactive			neg	0.22	55	NO	NO	NO	NO	NO	9	9	M
AM-1132	non reactive			neg	0.21	47	NO	NO	NO	NO	NO	9	9	M
AM-1133	non reactive			pos	1.2	36	NO	YES	YES	YES	YES	9	9	M
AM-1134	non reactive			neg	0.30	37	NO	NO	NO	NO	NO	9	9	M
AM-1135	non reactive			neg	0.36	27	NO	NO	NO	NO	NO	9	9	M
AM-1136	non reactive			neg	0.24	42	NO	NO	NO	NO	NO	9	9	M
AM-1142	non reactive			neg	0.25	49	9	9	9	9	9	9	9	M
AM-1142	non reactive			neg		56	9	9	9	9	9	9	9	M
AM-1143	non reactive			neg	0.26	39	9	9	9	9	9	9	9	M
AM-1144	non reactive			neg	0.22	51	NO	NO	NO	NO	NO	9	9	M
AM-1146	non reactive			neg	0.24	55	NO	NO	NO	NO	NO	NO	NO	M
AM-1147	non reactive			neg	0.2	52	NO	NO	NO	NO	NO	9	9	M
AM-1567	Positive	33.56	30.72	pos	3.3	22	NO	YES	YES	YES	YES	9	9	F
AM-0074	Positive	33.37	31.19	neg	0.25	54	NO	NO	NO	NO	YES	9	9	M
AM-1150	non reactive			neg	0.22	61	NO	NO	NO	NO	NO	YES	YES	F
AM-1151	non reactive			neg	0.29	33	NO	NO	NO	NO	YES	9	9	M
AM-1152	non reactive			neg	0.24	43	NO	NO	NO	NO	NO	9	9	M
AM-1153	non reactive			neg	0.36	52	NO	NO	NO	YES	YES	9	9	M
AM-1154	non reactive			neg	0.26	51	NO	NO	NO	NO	YES	NO	NO	M
AM-1155	non reactive			neg	0.3	39	NO	NO	NO	NO	NO	9	9	M
AM-1156	non reactive			neg	0.18	35	NO	NO	NO	NO	NO	9	9	M
AM-1157	non reactive			neg	0.15	5	NO	S	NO	NO	NO	9	9	M
AM-1158	non reactive			neg	0.18	52	9	9	9	9	9	9	9	M
AM-1159	non reactive			neg	0.25	40	NO	NO	NO	NO	NO	NO	NO	M
AM-1120	Positive	negativo	31.24	POS	7.8	53	9	9	9	9	9	9	9	M
AM-1163	non reactive			neg	0.3	54	NO	NO	NO	NO	NO	NO	NO	M
AM-1164	non reactive			neg	0.17	44	NO	NO	NO	NO	NO	9	NO	M
AM-1165	non reactive			neg	0.33	46	NO	NO	NO	NO	NO	9	9	M
AM-1166	non reactive			neg	0.22	40	NO	NO	NO	NO	NO	NO	NO	M
AM-1167	non reactive			neg	0.25	47	NO	NO	NO	NO	NO	9	9	M
AM-1168	non reactive			neg	0.09	42	NO	NO	NO	NO	NO	NO	NO	M
AM-1169	non reactive			neg	0.25	53	NO	NO	NO	NO	NO	NO	NO	M
AM-1170	non reactive			neg	0.12	39	NO	NO	NO	9	9	9	9	M
AM-1171	non reactive			neg	0.21	37	NO	NO	NO	YES	NO	9	9	M
AM-1172	non reactive			neg	0.15	47	NO	NO	NO	NO	YES	9	9	M
AM-1173	non reactive			neg	0.26	49	9	9	9	9	9	YES	9	M
AM-1174	non reactive			neg	0.21	52	NO	NO	NO	NO	NO	NO	NO	F
AM-1175	non reactive			neg	0.25	31	NO	NO	NO	NO	NO	9	9	M
AM-1176	non reactive			neg	0.2	27	NO	NO	NO	NO	NO	9	9	M
AM-1177	non reactive			neg	0.36	56	NO	NO	NO	NO	NO	NO	NO	M
AM-1178	non reactive			neg	0.3	37	NO	NO	NO	NO	NO	9	9	M
AM-1179	non reactive			neg	0.24	39	NO	NO	NO	NO	NO	9	9	M
AM-1180	non reactive			neg	0.19	49	NO	NO	NO	YES	YES	9	YES	M
AM-1181	non reactive			neg	0.18	50	NO	YES	YES	NO	NO	NO	NO	M
AM-1182	non reactive			neg	0.21	45	NO	NO	NO	NO	NO	9	9	M
AM-1183	non reactive			neg	0.18	58	NO	NO	NO	NO	NO	NO	NO	M
AM-0300	Positive	34.18	32.49	neg	0.26	44	NO	YES	YES	NO	NO	NO	YES	M
AM-0082	Positive	31.29	32.87	neg	0.34	34	NO	NO	NO	YES	YES	9	9	F
AM-1186	non reactive			neg	0.27	42	NO	NO	NO	9	NO	9	9	M
AM-1187	non reactive			neg	0.2	36	NO	YES	YES	NO	NO	9	9	M
AM-1188	non reactive			neg	0.27	39	9	NO	NO	NO	NO	9	9	M
AM-1189	non reactive			neg	0.21	50	NO	NO	NO	NO	NO	9	9	M
AM-1190	non reactive			neg	0.24	35	9	9	9	9	9	9	9	M
AM-1191	non reactive			neg	0.27	30	NO	NO	NO	NO	NO	9	9	F
AM-1192	non reactive			neg	0.31	35	NO	NO	NO	NO	NO	9	9	M
AM-1193	non reactive			neg	0.3	37	NO	NO	NO	NO	NO	9	9	M
AM-1194	non reactive			neg	0.24	24	NO	YES	NO	NO	NO	9	9	M
AM-1195	non reactive			neg	0.18	23	NO	NO	NO	NO	NO	9	9	M
AM-1196	non reactive			neg	0.42	39	NO	NO	NO	NO	NO	9	9	M
AM-1197	non reactive			neg	0.21	21	NO	NO	NO	NO	NO	9	9	M
AM-1198	non reactive			neg	0.28	24	NO	NO	NO	NO	NO	9	9	M
AM-1199	non reactive			neg	0.23	27	NO	NO	NO	NO	NO	NO	NO	M
AM-1200	non reactive			neg	0.28	44	9	9	9	9	9	9	9	M
AM-1201	non reactive			neg	0.17	43	NO	NO	NO	NO	NO	9	9	M
AM-1202	non reactive			neg	0.25	50	NO	NO	NO	NO	NO	9	YES	M
AM-1203	non reactive			neg	0.19	29	NO	NO	NO	NO	NO	9	9	M
AM-1205	non reactive			neg	0.4	48	NO	NO	NO	NO	NO	NO	NO	M
AM-1206	non reactive			neg	0.39	36	NO	NO	NO	NO	NO	YES	9	M
AM-1207	non reactive			neg	0.34	38	NO	NO	NO	NO	NO	9	9	M
AM-1208	non reactive			POS	15.75	41	NO	NO	NO	NO	NO	9	9	M
AM-1208	non reactive			POS	33.00	42	9	9	9	9	9	9	9	M
AM-1208	non reactive			neg	0.36	41	NO	NO	NO	NO	NO	9	9	M
AM-1209	non reactive			neg	0.43	51	NO	NO	NO	NO	NO	9	YES	M
AM-1210	non reactive			neg	0.23	43	NO	NO	NO	NO	NO	9	9	F
AM-1211	non reactive			neg	0.47	44	NO	NO	NO	NO	NO	9	9	M
AM-1212	non reactive			neg	0.41	62	NO	NO	NO	NO	NO	9	9	M
AM-1213	non reactive			neg	0.3	38	NO	NO	NO	NO	NO	NO	NO	M
AM-1214	non reactive			neg	0.44	49	NO	NO	NO	NO	NO	9	9	M
AM-1215	non reactive			neg	0.28	33	NO	NO	NO	NO	NO	9	9	M
AM-1216	non reactive			neg	0.38	29	NO	NO	NO	9	9	9	9	F
AM-1217	non reactive			neg	0.37	42	NO	YES	YES	NO	NO	9	9	M
AM-1218	non reactive			neg	0.26	33	NO	NO	NO	NO	NO	9	9	M
AM-1219	non reactive			neg	0.16	57	NO	NO	NO	NO	YES	9	YES	M
AM-1221	non reactive			neg	0.22	48	NO	NO	NO	NO	NO	9	9	M
AM-1222	non reactive			neg	0.16	38	NO	NO	NO	NO	NO	NO	9	M
AM-1223	non reactive			neg	0.32	49	NO	NO	NO	NO	NO	NO	NO	M
AM-1224	non reactive			neg	0.2	54	NO	NO	NO	NO	NO	9	9	M
AM-1225	non reactive			neg	0.25	53	9	9	9	9	9	9	9	M
AM-1226	non reactive			neg	0.39	53	NO	NO	NO	NO	NO	9	9	M
AM-1228	non reactive			neg	0.23	31	NO	NO	NO	NO	NO	9	9	M
AM-1228	non reactive			pos	2.85	31	NO	NO	NO	NO	NO	9	9	M
AM-1228	non reactive			neg		31	NO	NO	NO	NO	NO	9	9	M
AM-1229	non reactive			neg	0.29	27	NO	NO	NO	NO	NO	NO	NO	M
AM-1230	non reactive			neg	0.24	49	NO	NO	NO	NO	NO	NO	YES	M
AM-1231	non reactive			neg	0.37	49	NO	NO	NO	NO	NO	NO	NO	M
AM-1232	non reactive			neg	0.33	55	NO	NO	NO	NO	NO	9	9	M
AM-1233	non reactive			neg	0.3	43	NO	NO	NO	NO	NO	9	9	M
AM-1234	non reactive			neg	0.38	54	NO	NO	NO	NO	YES	NO	YES	M
AM-1235	non reactive			neg	0.24	41	NO	NO	NO	NO	NO	9	9	M
AM-0092	Positive	30.98	33.67	neg	0.31	92	NO	YES	YES	NO	YES	9	YES	F
AM-1239	non reactive			neg	0.25	55	NO	NO	NO	NO	NO	9	9	M
AM-1240	non reactive			neg	0.28	52	NO	NO	NO	NO	NO	NO	NO	M
AM-1243	non reactive			neg	0.19	48	NO	NO	NO	NO	NO	NO	YES	M
AM-1244	non reactive			neg	0.26	55	NO	NO	NO	NO	NO	NON	NON	M
AM-1245	non reactive			neg	0.3	35	NO	NO	NO	NO	NO	9	9	M
AM-1246	non reactive			neg	0.46	56	NO	NO	NO	NO	NO	NO	NO	M
AM-1247	non reactive			neg	0.22	47	NO	NO	NO	NO	NO	9	9	M
AM-1248	non reactive			neg	0.24	47	NO	NO	NO	NO	NO	9	9	M
AM-1249	non reactive			neg	0.23	55	NO	NO	NO	NO	NO	NO	NO	M
AM-1252	non reactive			neg	0.2	52	NO	NO	NO	NO	NO	9	9	M
AM-1253	non reactive			neg	0.22	49	NO	NO	NO	9	YES	9	9	F
AM-1254	non reactive			neg	0.17	34	9	9	9	9	9	9	9	M
AM-1259	non reactive			neg	0.34	54	NO	NO	NO	NO	NO	9	9	M
AM-1263	non reactive			neg	0.22	22	NO	NO	NO	NO	NO	9	9	F
AM-1264	non reactive			neg	0.27	23	YES	NO	NO	NO	NO	YES	NO	M
AM-1266	non reactive			neg	0.27	33	NO	NO	NO	NO	NO	9	9	M
AM-1271	non reactive			neg	0.25	25	NO	YES	YES	NO	NO	9	9	M
AM-1272	non reactive			neg	0.37	26	NO	NO	NO	NO	NO	9	9	M
AM-1273	non reactive			neg	0.29	40	9	9	9	9	9	9	9	F
AM-1274	non reactive			neg	0.29	50	9	9	9	9	9	9	9	M
AM-1280	non reactive			neg	0.23	45	YES	NO	NO	NO	NO	9	9	M
AM-1162	Positive	36.95	33.78	neg	0.18	55	NO	NO	NO	NO	NO	9	9	M
AM-1288	non reactive			neg	0.21	52	YES	YES	YES	NO	NO	YES	YES	M
AM-1290	non reactive			neg	0.33	50	9	9	9	9	9	9	9	M
AM-1291	non reactive			neg	0.29	50	NO	NO	NO	NO	NO	9	9	M
AM-1292	non reactive			neg	0.25	45	NO	NO	NO	NO	NO	NO	YES	M
AM-1299	non reactive			neg	0.3	34	9	9	9	9	9	9	9	M
AM-1304	non reactive			neg	0.26	34	NO	NO	NO	NO	NO	NO	NO	M
AM-1307	non reactive			neg	0.32	55	9	9	9	9	9	9	9	M
AM-0075	Positive	negativo	33.81	neg	0.22	47	NO	NO	NO	NO	NO	NO	YES	M
AM-1310	non reactive			neg	0.31	37	NO	NO	NO	NO	NO	9	9	M
AM-1311	non reactive			neg	0.44	31	NO	NO	NO	NO	NO	NO	NO	M
AM-1313	non reactive			neg	0.33	58	NO	YES	NO	NO	NO	9	9	M
AM-1314	non reactive			neg	0.25	49	NO	NO	NO	NO	NO	9	9	M
AM-1316	non reactive			neg	0.36	55	NO	NO	NO	NO	NO	9	YES	M
AM-1317	non reactive			pos	1.63	54	NO	NO	NO	NO	NO	NO	YES	M
AM-1318	non reactive			neg	0.3	36	NO	NO	NO	NO	9	9	9	M
AM-1320	non reactive			neg	0.23	54	NO	NO	9	NO	NO	9	9	M
AM-1321	non reactive			neg	0.38	51	NO	NO	NO	NO	NO	9	9	M
AM-1322	non reactive			neg	0.39	29	NO	NO	NO	NO	NO	9	9	M
AM-1323	non reactive			neg	0.65	27	NO	NO	NO	NO	NO	9	YES	M
AM-1324	non reactive			neg	0.43	25	NO	NO	NO	NO	NO	NO	NO	M
AM-1325	non reactive			neg	0.27	50	NO	NO	NO	NO	NO	9	9	M
AM-1326	non reactive			neg	0.28	53	NO	NO	NO	NO	NO	9	9	M
AM-1327	non reactive			neg	0.26	26	NO	NO	NO	NO	NO	9	9	M
AM-1328	non reactive			neg	0.26	23	NO	NO	NO	NO	NO	NO	NO	M
AM-1329	non reactive			neg	0.31	26	YES	YES	YES	NO	NO	9	9	F
AM-1331	non reactive			neg	0.36	28	NO	NO	NO	NO	NO	9	9	F
AM-1332	non reactive			neg	0.29	26	NO	NO	NO	NO	NO	9	9	M
AM-1335	non reactive			neg	0.37	24	NO	NO	NO	NO	NO	9	9	M
AM-1344	non reactive			neg	0.44	36	NO	NO	NO	NO	NO	NO	NO	F
AM-1346	non reactive			neg	0.35	33	NO	NO	NO	NO	NO	9	9	M
AM-1348	non reactive			neg	0.28	30	NO	YES	YES	NO	NO	9	9	F
AM-1351	non reactive			neg	0.31	52	9	9	9	NO	NO	NO	NO	M
AM-1353	non reactive			neg	0.24	49	NO	NO	NO	NO	NO	YES	YES	F
AM-1359	non reactive			neg	0.16	34	NO	NO	NO	YES	NO	NO	NO	M
AM-1362	non reactive			neg	0.27	41	NO	NO	NO	NO	NO	9	9	M
AM-1364	non reactive			neg	0.12	40	NO	YES	NO	YES	YES	9	9	M
AM-1366	non reactive			neg	0.26	48	NO	NO	NO	NO	NO	NO	NO	M
AM-1368	non reactive			neg	0.18	54	NO	NO	NO	NO	NO	9	9	M
AM-1369	non reactive			neg	0.11	56	9	9	9	9	9	9	9	M
AM-1373	non reactive			neg	0.25	54	NO	NO	NO	NO	NO	9	9	M
AM-1374	non reactive			neg	0.21	43	9	9	9	9	9	9	9	M
AM-1375	non reactive			neg	0.11	33	NO	YES	YES	NO	NO	9	9	M
AM-1376	non reactive			neg	0.3	25	9	9	9	9	9	9	9	F
AM-1377	non reactive			neg	0.21	49	NO	NO	NO	NO	NO	9	9	M
AM-1384	non reactive			neg	0.38	31	NO	NO	NO	NO	NO	9	YES	M
AM-1385	non reactive			neg	0.27	27	NO	NO	NO	NO	NO	9	9	M
AM-0624*_833	Positive	neg/pos	34.00	neg	0.31	49	NO	NO	NO	NO	NO	9	9	F
AM-1388	non reactive			neg		42	NO	NO	NO	NO	NO	9	9	M
AM-1393	non reactive			neg	0.27	49	NO	NO	NO	YES	YES	NO	NO	M
AM-1393	non reactive			neg	0.25	49	NO	YES	NO	YES	YES	NO	NO	M
AM-1395	non reactive			neg	0.06	51	NO	NO	NO	NO	NO	9	9	M
AM-0081	Positive	37.76	34.1	neg	0.45	48	NO	NO	YES	NO	NO	9	9	M
AM-1402	non reactive			neg	0.21	31	NO	NO	NO	NO	NO	NO	NO	M
AM-1415	non reactive			neg	0.22	30	NO	NO	NO	NO	NO	YES	9	F
AM-1416	non reactive			neg	0.38	45	NO	NO	NO	NO	NO	NO	NO	M
AM-1436	non reactive			neg	0.22	29	9	9	NO	9	9	9	YES	M
AM-1441	non reactive			neg	0.29	44	9	9	9	9	9	9	9	M
AM-1462	non reactive			neg	0.17	43	NO	NO	NO	NO	NO	9	9	M
AM-1463	non reactive			neg	0.31	35	NO	NO	NO	NO	NO	9	9	M
AM-1479	non reactive			neg	0.14	49	NO	NO	NO	NO	NO	9	9	M
AM-1487	non reactive			neg	0.22	48	NO	NO	NO	NO	NO	YES	YES	F
AM-1488	non reactive			neg	0.16	59	9	9	9	9	9	9	9	M
AM-1490	non reactive			neg	0.21	56	NO	NO	NO	NO	NO	9	YES	F
AM-1503	non reactive			neg	0.21	24	NO	NO	NO	NO	NO	9	9	M
AM-1504	non reactive			neg	0.61	26	NO	NO	NO	NO	NO	9	9	F
AM-1505	non reactive			neg	0.32	38	NO	NO	NO	NO	NO	NO	NO	F
AM-1506	non reactive			neg	0.36	56	NO	NO	NO	NO	NO	NO	NO	M
AM-1510	non reactive			neg	0.26	49	NO	NO	NO	NO	NO	NO	NO	M
AM-1511	non reactive			neg	0.31	48	NO	NO	NO	NO	NO	NO	NO	F
AM-1512	non reactive			neg	0.22	37	9	9	9	9	9	YES	9	M
AM-1515	non reactive			neg	0.23	56	NO	NO	NO	NO	NO	9	YES	M
AM-1516	non reactive			neg	0.22	56	NO	YES	NO	YES	YES	NO	NO	M
AM-1537	non reactive			neg	0.26	20	YES	NO	NO	NO	NO	YES	9	M
AM-1538	non reactive			neg	0.32	57	NO	NO	NO	NO	YES	NO	NO	M
AM-1539	non reactive			neg	0.43	47	NO	NO	NO	YES	YES	9	9	M
AM-1547	non reactive			neg	0.2	46	9	NO	NO	NO	NO	9	9	M
AM-1548	non reactive			neg	0.32	45	NO	NO	NO	NO	NO	9	9	F
AM-1549	non reactive			neg	0.24	45	9	9	9	9	9	NO	NO	M
AM-1552	non reactive			neg	INV	43	NO	NO	NO	NO	NO	9	YES	M
AM-1553	non reactive			neg	INV	47	NO	NO	NO	NO	YES	NO	YES	M
AM-1555	non reactive			neg	0.41	54	NO	NO	NO	NO	NO	9	9	M
AM-1556	non reactive			neg	INV	40	NO	NO	NO	NO	NO	9	9	M
AM-1558	non reactive			neg	0.29	53	NO	NO	NO	NO	NO	NO	YES	M
AM-1560	non reactive			neg	0.29	53	NO	NO	NO	NO	NO	NO	YES	M
AM-1561	non reactive			neg	0.98	54	NO	NO	NO	NO	NO	9	9	M
AM-1562	non reactive			neg	INV	55	NO	NO	YES	YES	NO	YES	YES	M
AM-1563	non reactive			neg	INV	42	NO	YES	NO	NO	NO	9	9	F
AM-0865	Positive	14.83	n.d.	neg	0.4	47	NO	NO	NO	NO	YES	9	9	M
AM-1569	non reactive			neg		42	NO	NO	NO	NO	NO	NON	9	M
AM-0068	Positive	37.62	negativo	neg	0.92	52	NO	YES	YES	NO	NO	9	9	M
AM-1625	non reactive			neg	0.33	42	YES	NO	NO	YES	YES	YES	9	F
AM-1626	non reactive			neg	0.5	46	NO	NO	NO	YES	YES	9	9	M
AM-1659	non reactive			neg	0.6	56	NO	NO	NO	NO	9	NO	NO	M
AM-A	non reactive			neg	0.18	52	NO	NO	NO	9	9	9	9	M
AM-J	non reactive			neg	0.45	57	9	9	9	9	9	NO	YES	M
AM-K	non reactive			neg	0.15	47	9	9	9	9	9	9	9	M
AM-W	non reactive			neg	0.15	51	NO	NO	NO	NO	NO	9	YES	M
